# Supplementary material for: Founder mutations in Tunisia: implications for diagnosis in North Africa and Middle East
Source: Orphanet J Rare Dis. 2012 Aug 21;7:52. doi: 10.1186/1750-1172-7-52 (PMC3495028; doi:10.1186/1750-1172-7-52)
Supplement: Additional file 1 — List of Tunisian specific founder mutations. List of Tunisian specific founder and likely founder mutations. Precise geographic distributions in the country and ethnic groups are indicated when available. [file 1750-1172-7-52-S1.xlsx]

## Sheet: Feuil1
	Table 1: List of Tunisian specific founder mutations
	Disease [reference]	OMIM	Gene	Nucleotide change	Amino acid change	Prevalence of mutation among affected	Ethnic groups or regional distribution
1	Acrodermatitis enteropathica [1-4]	201100	SLC39A4	c.1223_1227delCCGGG	p.W411RfsX7	6 families	El Kef
						8 patients from 6 families
						20.53%
				c.1223_1227delCCGGG *	p.W411RfsX7 *	Unknown
				c.143T>G *	p.L48X*	3 consanguineous families / 12	El Kef
						4 patients from 3 families
						7.14 %
2	Bardet-Biedl syndrome [5]	209900	BBS2	c.565C>T	p.R189X	2 unrelated families/ 19 families	N.A
			TTC8	c.459+1G>A	p.P101LfsX12	2 unrelated families/ 19 families
3	Bernard Soulier syndrome [6]	231200	GPIBB	143C>A*	p.S23X *	83,3% (3 families)	N.A
4	Brittle cornea syndrome [7]	229200	ZNF469	c.5943delA	p.G1983AfsX16	5 patients from 4 families	Tunisian Jews
5	Chanarin-Dorfman syndrome [8]	275630	ABHD5	c.773-1G>A	Aberrant splicing	2 families/9 families	Djerba
6	Charcot-Marie Tooth Disease, Type 4A [9]	214400	GDAP1	c.92G>A	p.W31X	2 families/4 families	N.A
7	Combined factor V and factor VIII deficiency [10]	227300	LMAN1	c.IVS9 +2 T>G	Aberrant splicing	Allele frequency in Djerba : 0.0107	Djerba (Tunisian Jews)
8	Congenital muscular dystrophy, 1C [11]	606612	FKRP	c.1364C>A	p.A455D	86 % (6/7 families)	Gafsa, Gabes [Louhichi N, personnal communication]
9	Deafness, autosomal recessive 63 [12]	611451	LRTOMT	c.242G>A	p.R81Q	7/ 11 families	N.A
10	Factor XIII deficiency [13]	134570	F13A	c.869insC	p.S291IfsX8	89 % (8/9families)	Gafsa, Bizerte
11	Familial Hypercholesterolemia [14-16]	143890	LDLR	c.1477_1479delins AGAGACA	p.S493RfsX44	42 % (5/12 families)	Mahdia (Souassi)
12	Fanconi anaemia group A [17]	227650	FANCA	c.890_893delGCTG	p.W298SfsX12	2 unrelated families/ 13families	Tunisian Jews
13	Gelatinous drop-like corneal dystrophy [18]	204870	TACSTD2	c.355T>A *	p.C119S *	2 /8families	N.A
14	Idiopathic BCGitis [19]	209950	IL12p40	c.297delGGAGCGAA	Premature codon stop at position 342-344	2 / 4 families	Sousse (Akouda)
15	Meckel syndrome type 2 [20,21]	603194	TMEM216	c.341T>G	p.L114R	3 affect fetuses from 2 unrelated families	Tataouine
16	Metachromatic leukodystrophy [22]	250100	ARSA	g.1525T>G *	p.W124G *	100 % (2 unrelated families)	N.A
17	Morquio A syndrome [23]	253000	GALNS	c.IVS1+1G>A	Aberrant splicing	83.3 %	Kairouan, Sfax, Sidi Bouzid
18	Mucopolysaccharidosis Type IIIB [24]	252920	NAGLU	c.1811C>T*	p.Pro604Leu*	2 /3 families	Mahdia, Sousse
19	Mucopolysaccharidosis Type IIIC [24]	252930	HGSNAT	c.1209G>A *	p.Trp403X *	2 families	Mahdia
				c.1880A>G *	p.Tyr627Cys *	2 families
20	Non syndromic posterior microphthalmia [25, 26]	613517	PRSS56	c.1059_1066insC	p.Gln356ProfsX152	4 / 5 families	N.A
21	Richner–Hanhart Syndrome [27, 28]	276600	TAT	914T>C	p.L273P	2 / 3 families	Monastir
22	Spastic paraplegia 15 [29]	270700	ZFYVE26	c.1477C>T	p.Q493X	2 / 3 families having the SPG15	Sfax (Gargour), Kasserine (Sbitla) [Boukhris A, personal communication]
	Table legend :
	N.A: Not available
	*: Founder effect suggested and not proved by haplotype analysis
	Terms between parentheses designate the village/isolate of the corresponding governorate or a specific ethnic group
	in which the founder mutation was identified.
	References:
	1. Küry S, Dréno B, Bézieau S, Giraudet S, Kharfi M, Kamoun R, Moisan JP. Identification of SLC39A4, a gene involved in acrodermatitis enteropathica. Nature Genet 2002, 31: 239-240.
	2. Schmitt S, Küry S, Giraud M, Dréno B, Kharfi M, Bézieau S. An update on mutations of the SLC39A4 gene in acrodermatitis enteropathica. Hum Mutat 2009, 30: 926-933.
	3 Küry S, Kharfi M, Kamoun R, Taïeb A, Mallet E, Baudon JJ, Glastre C, Michel B, Sebag F, Brooks D, Schuster V, Scoul C, Dréno B, Bézieau S, Moisan JP. Mutation spectrum of human SLC39A4 in a panel of patients with acrodermatitis enteropathica. Hum Mutat 2003, 22: 337-338.
	4. Kharfi M, El Fékih N, Aounallah-Skhiri H, Schmitt S, Fazaa B, Küry S, Kamoun MR. Acrodermatitis enteropathica: a review of 29 Tunisian cases. Int J Dermatol 2010, 49: 1038–1044.
	5. Smaoui N, Chaabouni M, Sergeev YV, Kallel H, Li S, Mahfoudh N, Maazoul F, Kammoun H, Gandoura N, Bouaziz A, Nouiri E, M'Rad R,Chaabouni H, Hejtmancik JF. Screening of the eight BBS genes in Tunisian families: no evidence of triallelism. Invest Ophthalmol Vis Sci 2006, 47: 3487-3495.
	6. Hadjkacem B, Elleuch H, Trigui R, Gargouri J, Gargouri AF. The same genetic defect in three Tunisian families with Bernard Soulier syndrome: a probable founder Stop mutation in GPIbbeta. Ann Hematol Ann Hematol 2010, 89: 75–81.
	7. Abu A, Frydman M, Marek D, Pras E, Nir U, Reznik-Wolf H, Pras E. Deleterious mutations in the Zinc-Finger 469 gene cause brittle cornea syndrome. Am J Hum Genet 2008, 82: 1217-1222.
	8. Lefèvre C, Jobard F, Caux F, Bouadjar B, Karaduman A, Heilig R, Lakhdar H, Wollenberg A, Verret JL, Weissenbach J, Ozgüc M, Lathrop M,Prud'homme JF, Fischer J. Mutations in CGI-58, the gene encoding a new protein of the esterase/lipase/thioesterase subfamily, in Chanarin-Dorfman syndrome. Am J Hum Genet 2001, 69: 1002-1012.
	9. Baxter RV, Ben Othmane K, Rochelle JM, Stajich JE, Hulette C, Dew-Knight S, Hentati F, Ben Hamida M, Bel S, Stenger JE, Gilbert JR, Pericak-Vance MA, Vance JM. Ganglioside-induced differentiation-associated protein-1 is mutant in Charcot-Marie-Tooth disease type 4A/8q21. Nature Genet 2002, 30: 21-22.
	10. Segal A, Zivelin A, Rosenberg N, Ginsburg D, Shpilberg O, Seligsohn U. A mutation in LMAN1 (ERGIC-53) causing combined factor V and factor VIII deficiency is prevalent in Jews originating from the island of Djerba in Tunisia. Blood Coagul Fibrinolysis 2004, 15: 99-102.
	11. Louhichi N, Triki C, Quijano-Roy S, Richard P, Makri S, Méziou M, Estournet B, Mrad S, Romero NB, Ayadi H, Guicheney P, Fakhfakh F. New FKRP mutations causing congenital muscular dystrophy associated with mental retardation and central nervous system abnormalities. Identification of a founder mutation in Tunisian families. Neurogenetics 2004, 5: 27-34.
	12. Ahmed ZM, Masmoudi S, Kalay E, Belyantseva IA, Mosrati MA, Collin RW, Riazuddin S, Hmani-Aifa M, Venselaar H, Kawar MN, Tlili A, van der Zwaag B, Khan SY, Ayadi L, Riazuddin SA, Morell RJ, Griffith AJ, Charfedine I, Caylan R, Oostrik J, Karaguzel A, Ghorbel A, Riazuddin S,Friedman TB, Ayadi H, Kremer H. Mutations of LRTOMT, a fusion gene with alternative reading frames, cause nonsyndromic dea…
	13. Louhichi N, Medhaffar M, Hadjsalem I, Mkaouar-Rebai E, Fendri-Kriaa N, Kanoun H, Yaïch F, Souissi T, Elloumi M, Fakhfakh F. Congenital factor XIII deficiency caused by two mutations in eight Tunisian families: molecular confirmation of a founder effect. Ann Hematol 2010, 89: 499-504.
	14. Slimane MN, Lestavel S, Sun X, Maatouk F, Soutar AK, Ben Farhat MH, Clavey V, Benlian P, Hammami M. FH-Souassi: a founder framshift mutation in exon 10 of the LDL-receptor gene, associated with a mild phenotype in Tunisian families. Atherosclerosis 2001, 154: 557–565.
	15. Jelassi A, Jguirim I, Najah M, Maatouk F, Ben Hamda K, Slimane MN. [Familial hypercholesterolemia in Tunisia]. Pathol Biol [Paris] 2009, 57: 444-450.
	16. Jelassi A, Jguirim I, Najah M, Abid AM, Boughamoura L, Maatouk F, Rouis M, Boileau C, Rabès JP, Slimane MN, Varret M. Limited mutational heterogeneity in the LDLR gene in familial hypercholesterolemia in Tunisia. Atherosclerosis 2009, 203: 449-453.
	17. Tamary H, Bar-Yam R, Shalmon L, Rachavi G, Krostichevsky M, Elhasid R, Barak Y, Kapelushnik J, Yaniv I, Auerbach AD, Zaizov R. Fanconi anaemia group A [FANCA] mutations in Israeli non-Ashkenazi Jewish patients. Br J Haematol 2000, 111: 338-343.
	18. Ren Z, Lin PY, Klintworth GK, Iwata F, Munier FL, Schorderet DF, El Matri L, Theendakara V, Basti S, Reddy M, Hejtmancik JF. Allelic and locus heterogeneity in autosomal recessive gelatinous drop-like corneal dystrophy. Hum Genet 2002, 110: 568-577.
	19. Elloumi-Zghal H, Barbouche MR, Chemli J, Béjaoui M, Harbi A, Snoussi N, Abdelhak S, Dellagi K. Clinical and Genetic Heterogeneity of Inherited Autosomal Recessive Susceptibility to Disseminated Mycobacterium bovis Bacille Calmette-Guérin Infection. J Infect Dis 2002, 185: 1468–1475.
	20. Roume J, Genin E, Cormier-Daire V, Ma HW, Mehaye B, Attie T, Razavi-Encha F, Fallet-Bianco C, Buenerd A, Clerget-Darpoux F, Munnich A, Le Merrer M. A gene for Meckel syndrome maps to chromosome 11q13. Am J Hum Genet 1998, 63: 1095-1101.
	21. Valente EM, Logan CV, Mougou-Zerelli S, Lee JH, Silhavy JL, Brancati F, Iannicelli M, Travaglini L, Romani S, Illi B, Adams M, Szymanska K, Mazzotta A, Lee JE, Tolentino JC, Swistun D, Salpietro CD, Fede C, Gabriel S, Russ C, Cibulskis K, Sougnez C, Hildebrandt F, Otto EA, Held S, Diplas BH, Davis EE, Mikula M, Strom CM, Ben-Zeev B, Lev D, Sagie TL, Michelson M, Yaron Y, Krause A, Boltshauser…
	22. Dorboz I, Eymard-Pierre E, Kefi R, Abdelhak S, Miladi N, Boespflug-Tanguy O; Tunisian Leukodystrophy Study Group. Identification of a new Arylsulfatase A [ARSA] gene mutation in Tunisian patients with metachromatic leukodystrophy [MLD]. J Neurol Sci 2009, 287: 278-280.
	23. Laradi S, Tukel T, Khediri S, Shabbeer J, Erazo M, Chkioua L, Chaabouni M, Ferchichi S, Miled A, Desnick RJ. Mucopolysaccharidosis type IV: N-Acetylgalactosamine-6-sulfatase mutations in Tunisian patients. Mol Genet Metab 2006, 87: 213–218.
	24. Ouesleti S, Brunel V, Ben Turkia H, Dranguet H, Miled A, Miladi N, Ben Dridi MF, Lavoinne A, Saugier-Veber P, Bekri S. Molecular characterization of MPS IIIA, MPS IIIB and MPS IIIC in Tunisian patients. Clin Chim Acta 2011, 412:2326-2331.
	25. Hmani-Aifa M, Ben Salem S, Benzina Z, Bouassida W, Messaoud R, Turki K, Khairallah M, Rebaï A, Fakhfekh F, Söderkvist P, Ayadi H. A genome-wide linkage scan in Tunisian families identifies a novel locus for non-syndromic posterior microphthalmia to chromosome 2q37.1. Hum Genet 2009, 126: 575–587.
	26. Nair KS, Hmani-Aifa M, Ali Z, Kearney AL, Ben Salem S, Macalinao DG, Cosma IM, Bouassida W, Hakim B, Benzina Z, Soto I, Söderkvist P, Howell GR, Smith RS, Ayadi H, John SW. Alteration of the serine protease PRSS56 causes angle-closure glaucoma in mice and posterior microphthalmia in humans and mice. Nat Genet 2011, 43: 579-584.
	27. Charfeddine C, Monastiri K, Mokni M, Laadjimi A, Kaabachi N, Perin O, Nilges M, Kassar S, Keirallah M, Guediche MN, Kamoun MR, Tebib N,Ben Dridi MF, Boubaker S, Ben Osman A, Abdelhak S. Clinical and mutational investigations of tyrosinemia type II in Northern Tunisia: identification and structural characterization of two novel TAT mutations. Mol Genet Metab 2006, 88: 184-191.
	28. Charfeddine Chirine: Etude moléculaire de trois formes de trouble héréditaires de la kératinisation en Tunisie : Le mal de Meleda, le syndrome de Richner Hanhart et la maladie de Darier. PhD Thesis. Faculté des Sciences de Tunis ; 2006.
	29. Boukhris A, Stevanin G, Feki I, Denora P, Elleuch N, Miladi MI, Goizet C, Truchetto J, Belal S, Brice A, Mhiri C. Tunisian hereditary spastic paraplegias: clinical variability supported by genetic heterogeneity. Clin Genet 2009, 75: 527-536.
