# Supplementary material for: Founder mutations in Tunisia: implications for diagnosis in North Africa and Middle East
Source: Orphanet J Rare Dis. 2012 Aug 21;7:52. doi: 10.1186/1750-1172-7-52 (PMC3495028; doi:10.1186/1750-1172-7-52)
Supplement: Additional file 2 — List of founder mutations shared with other North African and Middle Eastern countries. Detailed list of founder and likely founder mutations in Tunisia and others populations from North Africa and Middle East are available in a comprehensive table. Precise geographic distributions in the country and ethnic groups are indicated when possible. [file 1750-1172-7-52-S2.xlsx]

## Sheet: Feuil1
	Table 2: List of founder mutations shared with other North African and Middle Eastern countries
	Disease [reference]	OMIM	Gene	Nucleotide change	Amino acid change	Prevalence of mutation among affected patients	Populations	Regional distribution in Tunisia
1	21-Hydroxylase deficiency [1-4]	201910	CYP21A2	c.955C>T	p.Q318X	38.6 %	Tunisian	Different regions of the country
				c.955C>T *	p.Q318X *	19.4 % (Morocco); 18.8 % (Argentina); 11.5 % (Japan) ; 10. 7 % (Lebanon); 10.5 % (Chile); 9.5 % (Mexico); 9.2 % (Spain); 8.9 % (Italy); 8.0 to 13.0 % (Hungary); 7.6 % (Germany); 5.2 % (Brazil); 5.1 % (USA); 2.8 % (Finland); 0.5 % (Sweeden)	Tunisian, Argentinian, Japanese, Lebanese, Chilian, Mexican, Spanish, Italian, Hungary, Southern Germany, Brazilian, American, Finland, Moroccan and Sweeden
				Large deletions *		19.6 % in Tunisia	Tunisian, Moroccan
				IVS2–13A/C-G *		17.6 % in Tunisia; 47 % in Morocco	Tunisian, Greek, Lebanese, Moroccan
				c.515T>A *	p.I172N *	10.8 % in Tunisia; 11 % in Morocco	Tunisian, Greek, Lebanese, Moroccan
2	3-M syndrome [5]	273750	CUL7	4449_4450delTG	p.V1484GfsX69	4 Tunisian families/5 Tunisian families	Tunisian	N.A
				4449_4450delTG *	p.V1484GfsX69 *	4 Tunisian families and 1 Algerian family /29 families	Tunisian, Algerian
3	Adenomatous Polyposis of the colon [6,7]	175100	MUTYH	c.1227_1228dup	p.E396GfsX43	3 unrelated patients ;Allele frequency (0.33 %)	Maghrebian: Tunisian and Moroccan	N.A
				c.1227_1228dup	p.E396GfsX43	78.6 % among North African families versus 4.5 % among non North African families	Tunisian, Algerian, Moroccan, Portuguese
4	Ataxia-telangiectasia [8]	208900	ATM	c.103C>T	p.R35X	97%; Carrier frequency: 0,6 %	Jews from North Africa: Morocco and Tunisia	Nabeul, Tunis
5	Ataxia with isolated vitamin E deficiency [9,10]	277460	TTPA	c.744delA	p.E249NfsX15	11 / 14 families	Tunisian, Moroccan, Italian, French, Mediterranean, North African	N.A
6	Autosomal recessive inclusion body myopathy 2 [11-14]	600737	GNE	c.2186T>C*	p.M712T*	1 Tunisian family, 2 Italian family,129 patients of 55 families (Middle Eastern Jews, Karaites, and Arab Muslims of Palestinian and Bedouin origin), 1 Egyptian family	Tunisian, Egyptian, Middle Eastern Jews, Palestinian Muslim Arab, Bedouin Muslim Arab, Italian, Karaites	N.A
7	Autosomal recessive non syndromal hearing loss [15-34]	220290	GJB2	c.35delG	p.G12VfsX12	37.65 %	Tunisian, Moroccan, Lebanese	N.A
				c.35delG *	p.G12VfsX12 *	Carrier prevalence in Tunisia : 1.3 % ; Carrier prevalence in the Ashkenazi Jewish population : 0.73 % ; Carrier prevalence in Italy : 4 %	Tunisian, Caucasian, Moroccan, Lebanese, Chinese, Czech republic, Egyptian, French, German, Greek, Italian, Spanish, Omani, Slovakian, Turkish
				c.139G>T	p.E47X	2 Tunisian families		Sfax, Sidi Bouzid
				c.139G>T	p.E47X	5 Tunisian families		Gafsa
				c.139G>T *	p.E47X *	18 Tunisian families, 1 Argentinian family, 1 African American family	Tunisia, African American, Argentina
8	Autosomal recessive neurosensory deafness 7 [35-37]	600974	TMC1	c.100C>T	p.R34X	9 / 11 unrelated affected individuals	Tunisian, Algerian, Pakistanis, Turkish, Lebanese, Iranian, Iraqi	N.A
				c.100C>T *	p.R34X *	1 Jordano-Lebanese and 1 Iranian families	Tunisian, Lebanese, Jordanian
				c.1165C>T *	p.R389X *	1 Jordano-Lebanese, 1 Sudanese and 1 Tunisian families	Tunisian, Sudanese
9	Autosomal recessive non syndromic optic atrophy [38]	612989	TMEM126A	c.163C>T	p.R55X	100 % (4 families)	Tunisian, Algerian, Moroccan	N.A
10	Autosomal recessive spastic paraplegia with thinning of corpus callosum [39]	604360	SPG11	c.6100C>T	p.R2034X	8 / 31 families	Tunisian, Algerian, Moroccan, Brazilian	N.A
11	Bare Lymphocyte syndrome type II [40]	209920	RFXANK	752delG-25		N.A	North African : Tunisian, Algerian, Moroccan	N.A
12	Beta-Thalassemia [41]	141900	HBB	c.118C>T *	p. Q39X *	49 % in Tunisia; 27.6 % in Algeria; 26.58 % in Morocco	Tunisia, Morocco, Algeria	N.A
				c.118C>T (Haplotype I)	p. Q39X	33.7% in Algeria; 14.3 % in Tunisia; 33.3 % in Lebanon	Tunisian, Algerian, Moroccan, Lebanese
				c.118C>T (HT1 Haplotype)	p.Q39X	87.0 % in Tunisia; 10.0 % in Lebanon; 55.0 % in Turkey	Tunisian, Turkish, Lebanese
				c.118C>T (Haplotype II)	p.Q39X	63.9 % in Algeria; 42.8 % in Tunisia; 50.0 % in Turkey; 66.7 % in Lebanon	Tunisian, Algerian, Moroccan, Turkish, Lebanese
				c.IVS1-110G>A	Aberrant splicing	21 % in Tunisia; 26.40 % in Algeria; 4.7 % in Morocco	Tunisia, Algeria, Morocco
				c.IVS1-110G>A *	Aberrant splicing *	N.A	Tunisian, Moroccan, Turkish, Lebanese
				c.IVS1-110G>A (HT1 Haplotype)	Aberrant splicing	70.0 % in Algeria; 100 % in Tunisia; 93.1 % in Turkey; 93.2 % in Lebanon	Tunisian, Algerian, Turkish, Lebanese
				c.IVS1-110G>A (HT2 Haplotype)	Aberrant splicing	30.0 % in Algeria; 14.0 % in Tunisia	Tunisian, Algerian
				c.92+2T>G (IX Haplotype)	Aberrant splicing	100.0 % in Tunisia	Tunisian, Moroccan
13	Carbonic anhydrase II deficiency [42]	259730	CA2	c.IVS2+1G>A	Aberrant splicing	12 / 14 families	Tunisian, Arabic Peninsula	Tunis, Sfax, Sousse
14	Congenital myasthenia syndrome [43]	608931	CHRNE	c.1293insG	p.E432GfsX24	14 / 23 families	North African: Tunisian, Algerian, Moroccan, Libyan	N.A
				c.1293insG *	p.E432GfsX24 *	N.A	European, Arab
15	Creutzfleldt-Jacob disease [44,45]	123400	PRNP	c.598G>A (haplotype 20-14-18)	p.E200K	47 % among Libyan Jews; 100 % among Tunisian Jews; 42 % among Chilean; 25 % among Italian; 100 % among Spanish	Libyan Jews, Tunisian, Italian, Chilean, Spanish	N.A
				c.598G>A *	p.E200K *	N.A	Tunisian, Polish, English, French, Austrian, Slovakian, Chilean, American, Japanese, German, Sicilian
16	Crigler–Najjar type I syndrome [46,47]	218800	UGT1A1	c.1070A>G	p.Q357R	3 / 21 Tunisian patients and 2 / 2 Kuwaiti patients	Tunisian, Kuwaiti	Tunis, Sfax, Sousse
				c.1070A>G *	p.Q357R *	84 % among Tunisian patients; 100 % (9 / 9 patients)	Tunisian	Sidi Bouzid (Rgueb)
17	Distal renal tubular acidosis [48]	267300	ATP6V1B1	1149-1155insC *	I386fsX441 *	5 Algerian and 1 Tunisian /10 families; 6 families from Saudi Arabia, Sicily, Morocco, Sweden and Spain	Tunisian, Algerian, Saudi Arabian, Moroccan, Sweden, Spanish, Sicilian	N.A
				c.IVS2-1G>C *	Aberrant splicing	2 Algerian and 1 Tunisian / 10 families	Tunisian, Algerian
18	Early-onset retinal degeneration [49,50]	180069	RPE65	c.271C>T *	p.R91W *	100 % (3 / 3 Tunisian families)	Tunisian, American	Nabeul (Cap Bon)
19	Familial Mediterranean fever [51-55]	249100	MEFV	c.2040G>C */ c.2040G>A *	p.M680I *	32 % in Tunisia	Tunisian, Armenian, Turkish, Armenian, Arab, Jordanian, Palestinian, Ashkenazi and Non Ashkenazi Jews, Moroccan, Algerian	N.A
				c.2080A>G *	p.M694V *	27 % in Tunisia	Tunisian, Arab, North African Jews, Syrian, Jordanian, Egyptian, Spanish, Armenian, Turkish, Lebanese, Ashkenazi and Non Ashkenazi Jews, Armenian, Moroccan, Algerian	N.A
				c.2177T>C *	p.V726A *	5 % in Tunisia	Tunisian, Arab, Syrian, Jordanian, Iraqi, Lebanese, Egyptian, Saudi Arabian, Portoguese, Armenian, Turkish	N.A
				c.2082G>A *	p.M694I *	13 % in Tunisia	Tunisian, Arab, Syrian, Jordanian, Egyptian, Maghrebian, Turkish, Lebanese, Palestinian, Ashkenazi and Non Ashkenazi Jews, Armenian, Moroccan, Algerian	N.A
				c.442G>C *	p.E148Q*	18 % in Tunisia	Tunisian, Syrian, Jordanian, Arab, Lebanese, Iraqi, Egyptian, Saudi Arabian, Italian, Spanish, North African Jews, Armenian, Turkish, Palestinian	N.A
20	Fragile X syndrome [56]	300624	FMR1	Large CGG repeats on a common haplotype DXS548-FRAXAC1-FRAXAC2 (7+ -4- 6+)		10 Tunisian Jews	Tunisian Jews, Sephardic Jews, Arabs	Tunis, Sousse, Nabeul, Tataouine, Djerba
21	Gaucher disease [57-68]	230800	GBA	c.1226A>G *	p.N370S *	44 % among Tunisian patients	Tunisian, Italian, Ashkenazi Jews, Roumaian, German, Spanish, Portoguese, English, Japanese	Sfax, Bizerte, Medenine, Monastir, Sousse, Mahdia, Nabeul
				c.1448G>C *	p.L444P *	16 % among Tunisian patients	Tunisian, Saudi Arabian, Syrian, Lebanese, Ashkenazi Jews, Egyptian, Japanese	Jendouba, Medenine, Gabes, Sousse (Msaken)
				RecNciI *		14 % among Tunisian patients	Tunisian, Lebanese, Roumanian, Italian	Sfax, Bizerte, Medenine, Monastir, Kasserine
22	Giant axonal neuropathy [69]	256850	GAN	1456G>A *	E486K *	1 Tunisian family and 1 French family	Tunisia, North France
23	Glucose-6-phosphate dehydrogenase deficiency [70-88]	305900	G6PD	202 GTG>ATG * (The Aurès mutation )	68V>M *	4.54 % among Tunisian patients	Tunisian, Algerian, Spanish, Italian, Mexican, Brazilian, Saudi Arabian, Kuwaiti, Iranian, Jordanian, Turkish, United Arab Emirates,	N.A
				143T>C * (The Aurès mutation)	48I>T *
				376A>G * (The African variants A- )	N>D *	63.63 % among Tunisian patients
				536C>T * (The Mediterranean variant)	188S>F *	11.36 % among Tunisian patients	Tunisian, Kuwaiti, Iraqi kurdhish, Greek, Iranian, Jordanian, Turkish, Italian, Indian, Malaysian, Nigerian	N.A
24	Glycogen storage disease Ia [89–93]	232200	G6PC	c.247C>T *	p.R83C *	57 % in Tunisia; 80 % in Sicilia; 73 % in Turkey; 50 % in France; 36 % among Ashkenazi Jews; 28.9 % in Germany; 20.8 % among Hisapanic; 1.7 % in China	Tunisian, Moroccan, American, Caucasian, Jewish, Italian, Ashkenazi, German, Hispanic, Sicilian, Turkish, French	Bizerte, Jandouba, Beja, Nabeul [Jebal Terif], Monastir, Kasserine, Kef
				c.509G>A*	p.R170Q *	28 % in Tunisia	Tunisian,Turkish, Caucasian	Kairouan, Jandouba, Kasserine
25	Hearing loss and Pendred syndrome [94]	274600	SLC26A4	c.1334T>G	p.L445W	7 Tunisian families	Tunisian	Southern Tunisia
				c.1334T>G *	p.L445W *	2 Tunisian families	Tunisian, Dutch, Turkish, French, Spanish, Iranian, Italian
26	Hereditary elliptocytosis [95]	130600	SPTA1	c.444_445insTTG	p.L148dup	5 unrelated families	Tunisian, North African, Black African	N.A
27	Hereditary Hemochromatosis [96]	235200	HFE	c.187C>G *	p.H63D *	carrier frequency: Between 8.9 and 13.2 % among Moroccan and Algerian populations living in France; 17.5+/-5.34 % at Tunis and Nabeul (Tunisia); 15.17%+/-2.0 % in the north, centre, the south and the Capital Tunis (Tunisia)	Tunisian, Algerian, Moroccan, Saudi Arabian, Irish, Danish, Norwegian, English, Swedish, French, Italian, German, Greek, Spanish, Turkish, Gambian, Kenyan, Nigerian, Zambian, Mexican, Jamaican, American	Tunis, Nabeul, north, centre, south of Tunisia
				c.845G>A *	p.C282Y *	carrier frequency: 0.5+/-0.97 % in Tunis and Nabeul (175) 0.09 % +/- in the north, centre, the south and the Capital Tunis (Tunisia); 0.9 % among Algerian and Moroccan populations living in France	Tunisian, Algerian, Moroccan, North Ireland, Denmak, Norway, UK, Sweden, France, Italy, Germany, Greece, Spain, Jamaica, USA	Tunis, Nabeul, north, centre, south of Tunisia
28	Hepatocerebral mitochondrial DNA depletion syndrome [97]	251880	DGUOK	c.444-62C>A	Aberrant splicing	2 unrelated families	Tunisian, Moroccan	N.A
29	Hurler Syndrome [98]	607014	IDUA	c.1598C>G *	p.P533R *	62.5 % among Tunisian patients; 92 % among Moroccan patients; 3 % in Europe; 11 % in Italy	Tunisian, Moroccan, Maghrebian Population living in France	Gabès, Djerba, Tunis
30	Limb girdle muscular dystrophy, type 2C [99-106]	253700	SGCG	c.521delT	Frameshift	9 Tunisian families, 4 African-Brazilian families, 1 Egyptian Family , 100 % (132 Tunisian patients belonging to 28 families)	Tunisian, Egyptian, African-Brazilian	N.A
				c.521delT *	Frameshift	5 Indian patients, 5 French patients, 3 Spanish patients, 3 Brazilian patients, 1 Palestinian patient	Tunisian, Moroccan, Palestinian, North African, Spanish, Indian, Brazilian
31	Male infertility [107,108]	243060	AURKC	c.144delC *	p.L49WfsX22 *	Carrier frequency in North Africain population : 1/50	Tunisian, Algerian, Moroccan	N.A
				c.144delC	p.L49WfsX22	71.4 %
32	Megaloblastic anemia 1 [109–111]	261100	AMN	c.208-2A>G	Aberrant splicing	1 Tunisian Jewish family and 2 Turkish families	Tunisian Jews, Turkish, Mediterranean basin	Central and Northern Tunisia
				c.208-2A>G *	Aberrant splicing		Tunisian , Jordanian, Turkish, Mediterranean basin
33	Niemann-Pick disease type B [112,113]	607616	SMPD1		p.ΔR608 *	86.6 % among North African patients	Tunisian, Algerian, Moroccan, North African Jews, Brazilian, Portoguese	N.A
34	Parkinson’s disease [114]	607060	LRRK2	c.6055G>A	p.G2019S	38 Tunisian and 2 American families	Tunisian, American	N.A
				c.6055G>A *	p.G2019S *	42 % in Tunisian families; 2.6% in American families	Tunisian, Moroccan, Algerian, Middle Eastern, European, American
35	Phenylketonuria [115–117]	261600	PAH		p.E280K	1 Tunisian, 1 Algerian and 1 French family	North Africa, France	N.A
					p.S349P *		Tunisian and Moroccan Jews	N.A
					p.L48S *	16.8 % among Non-Ashkenazi Jews; 2.3 % among Arabs	Tunisian Jews, Non-Ashkenazi Jews, Arab, Italian	N.A
				c.IVS10-11G>A *	Aberrant splicing	18.8 % among Non-Ashkenazi Jews; 16.1 % among Arabs	Mediterrannean, Turkish, Arab, Bukhara, Caucasian Mountains	N.A
36	Primary hyperoxaluria type 1 [118-120]	259900	AGXT	734T>C	p.I244T *	9 Tunisian / 11 Tunisian patients; 2 / 8 families	Tunisian, Arab, Libyan Jews, Spanish, North African, Canarian	Central Tunisia
37	Recessive dystrophic epidermolysis bullosa [121-131]	226600	COL7A1	c.4448G>A	p.G1483D	6 / 21 Tunisian families	Tunisian	Sidi Bouzid, Kasserine
				c.4448G>A *	p.G1483D *	4 unrelated Kuwaiti patients	Tunisian, Kuwaiti
				c.5287C>T	p.R1763X	3 / 21 Tunisian families	Tunisian	Jendouba, Kasserine, Sidi Bouzid, Djerba, Medenine
				c.5287C>T *	p.R1763X *	1 European patient	Tunisian, European	N.A
				c.7344G>A	Frameshift and codon stop in the exon 97	2 / 21 Tunisian families	Tunisian	Northern Tunisia
				c.7344G>A *	Frameshift and codon stop in the exon 97	1 Italian patient, 6.1 % among Italian patients	Tunisian, Italian, Italo-Hungrian, English, Caucasian, European
38	Sickle cell anemia [41,132–135]	603903	HBB	β6, A>T (RFLP Benin haplotype)	E6V	100 % in Algeria; 94 % in Tunisia; 73 % in Lebanon	Tunisian, Algerian, Moroccan, Egyptian, Lebanese	Northern Tunisia, Southern Tunisia (Kebili)
				A>T	E6V	N.A	Tunisian, Saudi Arabian	N.A
				β6, A>T (SNP Benin haplotype)	E6V	97 % in Tunisia; 100 % in Algeria	Tunisian, Algerian	N.A
39	Susceptibility to cutaneaous malignant melanoma [136]	155601	CDKN2A	c.176T>G	p.V59G	1 Jewish Tunisian family, 1 French family, 1 Spanish family and 1 Moroccan family	Tunisian Jews, Moroccan Jews, Spanish Jews, French Jews	N.A
40	Triple-A syndrome [137]	231550	AAAS	c.IVS14+1G>A		10 families (6 Algerian, 3 Tunisian and 1 Spanish) / 14	Tunisian, Algerian, Spanish	N.A
41	Unverricht-Lundborg disease [138]	254800	CSTB	Expansion of a dodecamer repeat (CCCCGCCCCGCG)n Common haplotype : 1(D21S1885)-1(D12S2040)-A(D12S1259)-1(D12S59)		43/47 North African families	Tunisian, Moroccan, Algerian	N.A
42	Xeroderma pigmentosum group A [139-141]	278700	XPA	c.682C>T	p.R228X	100 % (6 unrelated families)	Tunisian, Algerian	Bizerte, Kairouan, Tataouine, Jendouba, Zaghouan
				c.682C>T *	p.R228X *	87.5 % in unrelated North African patients	North African, Egyptian, Libyan [Messaoud O, personnal communication]
				c.619C>T *	p.R207X *	1 Tunisian family and 1 Palestinian family	Tunisian, Palestinian	N.A
43	Xeroderma pigmentosum group C [142-145]	278720	XPC	c.1643_1644delTG	p.V548AfsX25	6 / 14 unrelated Tunisian families	Tunisian	Bizerte, Djerba, Kasserine, Kerkenah, Medenine, Monastir, Nabeul, Sfax
				c.1643_1644delTG *	p.V548AfsX25 *	100 % (14 / 14 unrelated Tunisian families); 87 % (49 /56 North African patients)	Tunisian, Moroccan, Algerian, Egyptian, Spanish, Libyan [Messaoud O, personnal communication]
				c.1643_1644delTG	p.V548AfsX25	11 / 33 patients	Tunisian, Moroccan, Algerian, Egyptian
	Table legend:
	N.A: Not available
	*: Founder effect suggested and not proved by haplotype analysis
	Terms between parentheses designate the village/isolate of the corresponding governorate or a specific ethnic group in which the founder mutation was identified.
	References:
	1. Kharrat M, Tardy V, M'Rad R, Maazoul F, Jemaa LB, Refaï M, Morel Y, Chaabouni H. Molecular Genetic Analysis of Tunisian Patients with Classic Form of 21-Hydroxylase Deficiency: Identification of four novel mutations and high prevalence of Q318X mutation. J Clin Endocrinol Metab 2004, 89: 368-374.
	2. Abid F, Tardy V, Gaouzi A, El Hessni A, Morel Y, Chabraoui L. CYP21A2 gene mutation analysis in Moroccan patients with classic form of 21-hydroxylase deficiency: high regional prevalence of p.Q318X mutation and identification of a novel p.L353R mutation. Clin Chem Lab Med 2008, 4612: 1707-1713.
	3. Dracopoulou-Vabouli M, Maniati-Christidi M, Dacou-Voutetakis C. The spectrum of molecular defects of the CYP21 gene in the Hellenic population: variable concordance between genotype and phenotype in the different forms of congenital adrenal hyperplasia. J Clin Endocrinol Metab 2001, 86: 2845-2848.
	4. Delague V, Souraty N, Khallouf E, Tardy V, Chouery E, Halaby G, Loiselet J, Morel Y, Mégarbané A. Mutational analysis in Lebanese patients with congenital adrenal hyperplasia due to a deficit in 21-hydroxylase. Horm Res 2000, 53: 77-82.
	5. Huber C, Dias-Santagata D, Glaser A, O'Sullivan J, Brauner R, Wu K, Xu X, Pearce K, Wang R, Uzielli ML, Dagoneau N, Chemaitilly W, Superti-Furga A,Dos Santos H, Mégarbané A, Morin G, Gillessen-Kaesbach G, Hennekam R, Van der Burgt I, Black GC, Clayton PE, Read A, Le Merrer M, Scambler PJ,Munnich A, Pan ZQ, Winter R, Cormier-Daire V. Identification of mutations in CUL7 in 3-M syndrome. Nat Gene…
	6. Baert-Desurmont S, Rouquette A, Mauillon J, Bouvignies E, Soufir N, Ratbi I, Sefiani A, Chaabouni H, Frebourg T. Une mutation à effet fondateur du gène MYH associée à la polypose adénomateuse et au cancer colorectal dans les pays du Maghreb. Société Nationale Française de Gastro-Entérologie; 2007 : http://www.snfge.asso.fr/01-Bibliotheque/0A-Resumes-JFHOD/2007/2061.htm
	7. Lefevre JH, Colas C, Coulet F, Baert-Desurmont S, Mongin C, Tiret E, Frebourg T, Soubrier F, Parc Y. Frequent mutation in North African patients with MUTYH-associated polyposis. Clin Genet 2010, doi: 10.1111/j.1399-0004.2010.01528.x.
	8. Gilad S, Bar-Shira A, Harnik R, Shkedy D, Ziv Y, Khosravi R, Brown K, Vanagaite L, Xu G, Frydman M, Lavin MF, Hill D, Tagle DA, Shiloh Y. Ataxia-telangiectasia: founder effect among North African Jews. Hum Mol Genet 1996, 5: 2033-2037.
	9. Ouahchi K, Arita M, Kayden H, Hentati F, Ben Hamida M, Sokol R, Arai H, Inoue K, Mandel JL, Koenig M. Ataxia with isolated vitamin E deficiency is caused by mutations in the alpha-tocopherol transfer protein. Nat Genet 1995, 9: 141-145.
	10. Doerflinger N, Linder C, Ouahchi K, Gyapay G, Weissenbach J, Le Paslier D, Rigault P, Belal S, Ben Hamida C, Hentati F, Ben Hamida M, Pandolfo M, DiDonato S, Sokol R, Kayden H, Landrieu P, Durr A, Brice A, Goutières F, Kohlschütter A, Sabouraud P, Benomar A, Yahyaoui M, Mandel JL, Koenig M. Ataxia with vitamin E deficiency: refinement of genetic localization and analysis of linkage disequilib…
	11. Amouri R, Driss A, Murayama K, Kefi M, Nishino I, Hentati F. Allelic heterogeneity of GNE gene mutation in two Tunisian families with autosomal recessive inclusion body myopathy. Neuromuscular Disorders 2005, 15: 361-363.
	12. Argov Z, Eisenberg I, Grabov-Nardini G, Sadeh M, Wirguin I, Soffer D, Mitrani-Rosenbaum S. Hereditary inclusion body myopathy: the Middle Eastern genetic cluster. Neurology 2003, 13:1519-1523.
	13. Grandis M, Gulli R, Cassandrini D, Gazzerro E, Benedetti L, Narciso E, Nobbio L, Bruno C, Minetti C, Bellone E, Reni L, Mancardi GL, Mandich P, Schenone A. The spectrum of GNE mutations: allelic heterogeneity for a common phenotype. Neurol Sci 2010, 31:377-380.
	14. Broccolini A, Pescatori M, D'Amico A, Sabino A, Silvestri G, Ricci E, Servidei S, Tonali P A, Mirabella M. An Italian family with autosomal recessive inclusion-body myopathy and mutations in the GNE gene. Neurology 2002, 59:1808-1809.
	15. Masmoudi S, Elgaied-Boulila A, Kassab I, Ben Arab S, Blanchard S, Bouzouita JE, Drira M, Kassab A, Hachicha S, Petit C, Ayadi H. Determination of the frequency of connexin26 mutations in inherited sensorineural deafness and carrier rates in the Tunisian population using DGGE. J Med Genet 2000, 37: E39.
	16. Belguith H, Hajji S, Salem N, Charfeddine I, Lahmar I, Amor MB, Ouldim K, Chouery E, Driss N, Drira M, Mégarbané A, Rebai A, Sefiani A, Masmoudi S,Ayadi H. Analysis of GJB2 mutation: evidence for a Mediterranean ancestor for the 35delG mutation. Clin Genet 2005, 68: 188-189
	17. Liu XZ, Xia XJ, Ke XM, Ouyang XM, Du LL, Liu YH, Angeli S, Telischi FF, Nance WE, Balkany T, Xu LR. The prevalence of connexin 26 (GJB2) mutations in the Chinese population. Hum Genet 2002, 111: 394-397.
	18. Seeman P, Malíková M, Rasková D, Bendová O, Groh D, Kubálková M, Sakmaryová I, Seemanová E, Kabelka Z. Spectrum and frequencies of mutations in the GJB2 [Cx26] gene among 156 Czech patients with pre- lingual deafness. Clin Genet 2004, 66: 152-157.
	19. Snoeckx RL, Hassan DM, Kamal NM, Van Den Bogaert K, Van Camp G. Mutation analysis of the GJB2 (connexin 26) gene in Egypt. Hum Mutat 2005, 26: 60-61.
	20. Denoyelle F, Marlin S, Weil D, Moatti L, Chauvin P, Garabédian EN, Petit C. Clinical features of the prevalent form of childhood deafness, DFNB1, due to a connexin-26 gene defect: implications for genetic counselling. Lancet 1999, 353: 1298-1303.
	21. Kupka S, Braun S, Aberle S, Haack B, Ebauer M, Zeissler U, Zenner HP, Blin N, Pfister M. Frequencies of GJB2 mutations in German control individuals and patients showing sporadic non-syndromic hearing impairment. Hum Mutat 2002, 20: 77-78.
	22. Pampanos A, Economides J, Iliadou V, Neou P, Leotsakos P, Voyiatzis N, Eleftheriades N, Tsakanikos M, Antoniadi T, Hatzaki A, Konstantopoulou I,Yannoukakos D, Gronskov K, Brondum-Nielsen K, Grigoriadou M, Gyftodimou J, Iliades T, Skevas A, Petersen MB. Prevalence of GJB2 mutations in prelingual deafness in the Greek population. Int J Pediatr Otorhinolaryngol 2002, 65: 101-108.
	23. Estivill X, Fortina P, Surrey S, Rabionet R, Melchionda S, D'Agruma L, Mansfield E, Rappaport E, Govea N, Milà M, Zelante L, Gasparini P. Connexin-26 mutations in sporadic and inherited sensorineural deafness. Lancet 1998, 351: 394-398.
	24. Mustapha M, Salem N, Delague V, Chouery E, Ghassibeh M, Rai M, Loiselet J, Petit C, Mégarbané A. Autosomal recessive non-syndromic hearing loss in the Lebanese population: prevalence of the 30delG mutation and report of two novel mutations in the connexin 26 (GJB2) gene. J Med Genet 2001, 38: E36.
	25. Gazzaz B, Weil D, Raïs L, Akhyat O, Azeddoug H, Nadifi S. Autosomal recessive and sporadic deafness in Morocco: high frequency of the 35delG GJB2 mutation and absence of the 342-kb GJB6 variant. Heart Res 2005, 210: 80-84.
	26. Simsek M, Al-Wardy N, Al-Khayat A, Shanmugakonar M, Al-Bulushi T, Al-Khabory M, Al-Mujeni S, Al-Harthi S. Absence of deafness-asso- ciated connexin-26 [GJB2] gene mutations in the Omani population. Hum Mutat 2001, 18: 545-546.
	27. Minarik G, Ferakova E, Ficek A, Polakova H, Kadasi L. GJB2 gene mutations in Slovak hearing-impaired patients of Caucasian origin: spectrum, frequencies and SNP analysis. Clin Genet 2005, 68: 554-557.
	28. Masmoudi S, Elgaied-Boulila A, Kassab I, Ben Arab S, Blanchard S, Bouzouita JE, Drira M, Kassab A, Hachicha S, Petit C, Ayadi H. Determination of the frequency of connexin26 mutations in inherited sensorineural deafness and carrier rates in the Tunisian population using DGGE. J Med Genet 2000, 37: E39.
	29. Uyguner O, Emiroglu M, Uzumcu A, Hafiz G, Ghanbari A, Baserer N, Yuksel-Apak M, Wollnik B. Frequencies of gap- and tight-junction mutations in Turkish families with autosomal-recessive non- syndromic hearing loss. Clin Genet 2003, 64: 65-69.
	30. Van Laer L, Coucke P, Mueller RF, Caethoven G, Flothmann K, Prasad SD, Chamberlin GP, Houseman M, Taylor GR, Van de Heyning CM, Fransen E,Rowland J, Cucci RA, Smith RJ, Van Camp G. A common founder for the 35delG GJB2 gene mutation in connexin 26 hearing impairment. J Med Genet 2001, 38: 515-518.
	31. Said MB, Dhouib H, Benzina Z, Ghorbel A, Moreno F, Masmoudi S, Ayadi H, Hmani-Aifa M. Segregation of a new mutation in SLC26A4 and p.E47X mutation in GJB2 within a consanguineous Tunisian family affected with Pendred syndrome. Int J Pediatr Otorhinolaryngol. 2012 Mar 17. [Epub ahead of print]
	32. Samanich J, Lowes C, Burk R, Shanske S, Lu J, Shanske A, Morrow BE. Mutations in GJB2, GJB6, and mitochondrial DNA are rare in African American and Caribbean Hispanic individuals with hearing impairment. Am J Med Genet A 2007, 143A: 830-838.
	33. Dalamón V, Béhèran A, Diamante F, Pallares N, Diamante V, Elgoyhen AB. Prevalence of GJB2 mutations and the del(GJB6-D13S1830) in Argentinean non-syndromic deaf patients. Hear Res 2005, 207: 43-49.
	34. Rabionet R, Zelante L, López-Bigas N, D'Agruma L, Melchionda S, Restagno G, Arbonés ML, Gasparini P, Estivill X. Molecular basis of childhood deafness resulting from mutations in the GJB2 (connexin 26) gene. Hum Genet 2000, 106: 40-44.
	35. Tlili A, Rebeh IB, Aifa-Hmani M, Dhouib H, Moalla J, Tlili-Chouchène J, Said MB, Lahmar I, Benzina Z, Charfedine I, Driss N, Ghorbel A, Ayadi H,Masmoudi S. TMC1 but not TMC2 is responsible for autosomal recessive nonsyndromic hearing impairment in Tunisian families. Audiol Neurootol 2008, 13: 213-218.
	36. Hilgert N, Alasti F, Dieltjens N, Pawlik B, Wollnik B, Uyguner O, Delmaghani S, Weil D, Petit C, Danis E, Yang T, Pandelia E, Petersen MB, Goossens D,Favero JD, Sanati MH, Smith RJ, Van Camp G. Mutation analysis of TMC1 identifies four new mutations and suggests an additional deafness gene at loci DFNA36 and DFNB7/11. Clin Genet 2008, 74: 223-232.
	37. Ben Saïd M, Hmani-Aifa M, Amar I, Baig SM, Mustapha M, Delmaghani S, Tlili A, Ghorbel A, Ayadi H, Van Camp G, Smith RJ, Tekin M, Masmoudi S. High Frequency of the p.R34X Mutation in the TMC1 Gene Associated with Nonsyndromic Hearing Loss Is Due to Founder Effects. Genet Test Mol Biomarkers 2010, 14: 307-311.
	38. Hanein S, Perrault I, Roche O, Gerber S, Khadom N, Rio M, Boddaert N, Jean-Pierre M, Brahimi N, Serre V, Chretien D, Delphin N, Fares-Taie L,Lachheb S, Rotig A, Meire F, Munnich A, Dufier JL, Kaplan J, Rozet JM. TMEM126A, encoding a mitochondrial protein, is mutated in autosomal-recessive nonsyndromic optic atrophy. Am J Hum Genet 2009, 84:493-498.
	39. Denora PS, Schlesinger D, Casali C, Kok F, Tessa A, Boukhris A, Azzedine H, Dotti MT, Bruno C, Truchetto J, Biancheri R, Fedirko E, Di Rocco M,Bueno C, Malandrini A, Battini R, Sickl E, de Leva MF, Boespflug-Tanguy O, Silvestri G, Simonati A, Said E, Ferbert A, Criscuolo C, Heinimann K, Modoni A, Weber P, Palmeri S, Plasilova M, Pauri F, et al. Screening of ARHSP-TCC Patients Expands the Spec…
	40. Wiszniewski W, Fondaneche MC, Lambert N, Masternak K, Picard C, Notarangelo L, Schwartz K, Bal J, Reith W, Alcaide C, de Saint Basile G, Fischer A,Lisowska-Grospierre B. Founder effect for a 26-bp deletion in the RFXANK gene in North African major histocompatibility complex class II-deficient patients belonging to complementation group B. Immunogenetics 2000, 51: 261-267.
	41. Haj Khelil A, Denden S, Leban N, Daimi H, Lakhdhar R, Lefranc G, Ben Chibani J, Perrin P. Hemoglobinopathies in North Africa: a review. Hemoglobin 2010, 34: 1-23.
	42. Fathallah DM, Bejaoui M, Lepaslier D, Chater K, Sly WS, Dellagi K. Carbonic anhydrase II (CA II) deficiency in Maghrebian patients: evidence for founder effect and genomic recombination at the CA II locus. Hum Genet 1997, 99: 634-637.
	43. Richard P, Gaudon K, Haddad H, Ammar AB, Genin E, Bauché S, Paturneau-Jouas M, Müller JS, Lochmüller H, Grid D, Hamri A, Nouioua S, Tazir M,Mayer M, Desnuelle C, Barois A, Chabrol B, Pouget J, Koenig J, Gouider-Khouja N, Hentati F, Eymard B, Hantaï D. The CHRNE 1293insG founder mutation is a frequent cause of congenital myasthenia in North Africa. Neurology 2008, 71: 1967-1972.
	44. Byers P. Age and Origin of the PRNP E200K Mutation Causing Familial Creutzfeldt-Jacob Disease in Libyan Jews. Am J Hum Genet 2000, 67: 528-531.
	45. Lee HS, Sambuughin N, Cervenakova L, Chapman J, Pocchiari M, Litvak S, Qi HY, Budka H, del Ser T, Furukawa H, Brown P, Gajdusek DC, Long JC,Korczyn AD, Goldfarb LG. Ancestral Origins and Worldwide Distribution of the PRNP 200K Mutation Causing Familial Creutzfeldt-Jakob Disease. Am J Hum Genet 1999, 64: 1063-1070.
	46. Petit FM, Bézieau S, Gajdos V, Parisot F, Scoul C, Capel L, Stozinic V, Khrouf N, M'Rad R, Koshy A, Mollet-Boudjemline A, Francoual J, Labrune P. The Tunisian population history through the Crigler-Najjar type I syndrome. Eur J Hum Genet 2008, 16: 848-853.
	47. Aloulou H, Ben Thabet A, Khanfir S, Ben Mansour L, Chabchoub I, Labrune P, Kammoun T, Hachicha M. Type I Crigler Najjar syndrome in Tunisia: a study of 30 cases. Tunis Med 2010, 88: 707-709.
	48. Vargas-Poussou R, Houillier P, Le Pottier N, Strompf L, Loirat C, Baudouin V, Macher MA, Déchaux M, Ulinski T, Nobili F, Eckart P, Novo R, Cailliez M, Salomon R, Nivet H, Cochat P, Tack I, Fargeot A, Bouissou F, Kesler GR, Lorotte S, Godefroid N, Layet V, Morin G, Jeunemaître X, Blanchard A. Genetic investigation of autosomal recessive distal renal tubular acidosis: evidence for early sensori…
	49. El Matri L, Ambresin A, Schorderet DF, Kawasaki A, Seeliger MW, Wenzel A, Arsenijevic Y, Borruat FX, Munier FL. Phenotype of three consanguineous Tunisian families with early-onset retinal degeneration caused by an R91W homozygous mutation in the RPE65 gene. Graefe's Arch Clin Exp Ophthalmol 2006, 244:1104-1112.
	50. Thompson DA, Gyürüs P, Fleischer LL, Bingham EL, McHenry CL, Apfelstedt-Sylla E, Zrenner E, Lorenz B, Richards JE, Jacobson SG, Sieving PA, Gal A. Genetics and phenotypes of RPE65 mutations in inherited retinal degeneration. Invest Ophthalmol Vis Sci 2000, 41: 4293-4299.
	51. Al-Alami JR, Tayeh MK, Najib DA, Abu-Rubaiha ZA, Majeed HA, Al-Khateeb MS, El-Shanti HI. Familial mediterranean fever mutation frequencies and carrier rates among a mixed Arabic population. Saudi Med J 2003, 24:1055-1059.
	52. Mattit H, Joma M, Al-Cheikh S, El-Khateeb M, Medlej-Hashim M, Salem N, Delague V, Mégarbané A. Familial Mediterranean fever in the Syrian population: gene mutation frequencies, carrier rates and phenotype-genotype correlation. Eur J Med Genet 2006, 49:481-486.
	53. Chaabouni HB, Ksantini M, M'rad R, Kharrat M, Chaabouni M, Maazoul F, Bahloul Z, Ben Jemaa L, Ben Moussa F, Ben Chaabane T, Mrad S,Touitou I, Smaoui N. MEFV mutations in Tunisian patients suffering from familial Mediterranean fever. Semin Arthritis Rheum 2007, 36:397-401.
	54. Touitou I. The spectrum of Familial Mediterranean Fever (FMF) mutations. Eur J Hum Genet 2001, 9:473-483.
	55. Majjed HA, El-Khateeb M, El-Shanti H, Abu Rabaiha Z, Tayeh M, Najib D. The spectrum of familial Mediterranean fever gene mutations in Arabs: report of a large series. Semin Arthrit 2005, 1:813-818.
	56. Falik-Zaccai TC, Shachak E, Yalon M, Lis Z, Borochowitz Z, Macpherson JN, Nelson DL, Eichler EE. Predisposition to the fragile X syndrome in Jews of Tunisian descent is due to the absence of AGG interruptions on a rare Mediterranean haplotype. Am J Hum Genet 1997, 60: 103-112.
	57. Cherif W, Ben Turkia H, Tebib N, Amaral O, Ben Rhouma F, Abdelmoula MS, Azzouz H, Caillaud C, Sà Miranda MC, Abdelhak S, Ben Dridi MF. Mutation spectrum of Gaucher disease in Tunisia: high frequency of N370S/Rec NciI compound heterozygous. Arch Inst Pasteur Tunis 2007, 84: 65-70.
	58. El-Beshlawy A, Ragab L, Youssry I, Yakout K, El-Kiki H, Eid K, Mansour IM, Abd El-Hamid S, Yang M, Mistry PK. Enzyme replacement therapy and bony changes in Egyptian paediatric Gaucher disease patients. J Inherit Metab Dis 2006, 29: 92-98.
	59. El-Zahabi LM, Makarem J, Habbal Z, Otrock ZK, Taher A, Shamseddine A. Gaucher disease: different clinical manifestations associated with a rare mutation [R48W] in a Lebanese family. Mol Genet Metab 2007, 91:402-404.
	60. Yassin NA, Muwakkit SA, Ibrahim AO, Kayim IM, Habbal MZ, Chamseddine NM, Musallam KM, Shamseddine AI. A novel genotype c.1228C>G/c.1448C-1498C [L371V/Rec-NciI] in a 3-year-old child with type 1 Gaucher disease. J Appl Genet 2008, 49: 421-424.
	61. Amaral O, Lacerda L, Santos R, Pinto RA, Aerts H, Sa Miranda MC. Type 1 Gaucher disease: molecular, biochemical, and clinical characterization of patients from northern Portugal. Biochem Med Metab Biol 1993, 49: 97-107.
	62. Beutler E, Gelbart T, Kuhl W, Zimran A, West C. Mutations in Jewish patients with Gaucher disease. Blood 1992, 79:1662-1666.
	63. Cormand B, Vilageliu L, Burguera JM, Balcells S, Gonzàlez-Duarte R, Grinberg D, Chabás A. Gaucher disease in Spanish patients: analysis of eight mutations. Hum Mutat 1995, 5:303-309.
	64. Drugan C, Procopciuc L, Jebeleanu G, Grigorescu-Sido P, Dussau J, Poenaru L, Caillaud C. Gaucher disease in Romanian patients: incidence of the most common mutations and phenotypic manifestations. Eur J Hum Genet 2002, 10: 511-515.
	65. Filocamo M, Mazzotti R, Stroppiano M, Seri M, Giona F, Parenti G, Regis S, Corsolini F, Zoboli S, Gatti R. Analysis of the glucocerebrosidase gene and mutation profile in 144 Italian gaucher patients. Hum Mutat 2002, 20:234-235.
	66. Ida H, Rennert OM, Kawame H, Maekawa K, Eto Y. Mutation prevalence among 47 unrelated Japanese patients with Gaucher disease: identification of four novel mutations. J Inherit Metab Dis 1997, 20: 67-73.
	67. Le Coutre P, Demina A, Beutler E, Beck M, Petrides PE. Molecular analysis of Gaucher disease: distribution of eight mutations and the complete gene deletion in 27 patients from Germany. Hum Genet 1997, 99: 816-821.
	68. Walley AJ, Barth ML, Ellis I, Fensom AH, Harris A. Gaucher's disease in the United Kingdom: screening non-Jewish patients for the two common mutations. J Med Genet 1993, 30: 280-283.
	69. Bomont P, Cavalier L, Blondeau F, Ben Hamida C, Belal S, Tazir M, Demir E, Topaloglu H, Korinthenberg R, Tüysüz B, Landrieu P, Hentati F, Koenig M. The gene encoding gigaxonin, a new member of the cytoskeletal BTB/kelch repeat family, is mutated in giant axonal neuropathy. Nat Genet 2000, 26: 370-374.
	70. Daoud BB, Mosbehi I, Préhu C, Chaouachi D, Hafsia R, Abbes S. Molecular characterization of erythrocyte glucose-6-phosphate dehydrogenasedeficiency in Tunisia. Pathol Biol 2008, 56:260-267.
	71. Nafa K, Reghis A, Osmani N, Baghli L, Benabadji M, Kaplan JC, Vulliamy TJ, Luzzatto L. G6PD Aures: a new mutation [48 Ile>Thr] causing mild G6PD deficiency is associated with favism. Hum Mol Genet 1993, 2:81-82.
	72. Niazi GA, Adeyokunnu A, Westwood B, Beutler E. Neonatal jaundice in Saudi newborns with G6PD Aures. Ann Trop Paediatr 1996, 16:33-37.
	73. Bayoumi RA, Nur-E-Kamal MS, Tadayyon M, Mohamed KK, Mahboob BH, Qureshi MM, Lakhani MS, Awaad MO, Kaeda J, Vulliamy TJ, Luzzatto L. Molecular characterization of erythrocyte glucose-6-phosphate dehydrogenase deficiency in Al-Ain District, United Arab Emirates. Hum Hered 1996, 46: 136-141.
	74. Nafa K, Reghis A, Osmani N, Baghli L, Aït-Abbes H, Benabadji M, Kaplan JC, Vulliamy T, Luzzatto L. At least five polymorphic mutants account for the prevalence of glucose-6-phosphate dehydrogenase deficiency in Algeria. Hum Genet 1994, 94: 513-517.
	75. Vives Corrons JL, Zarza R, Aymerich JM, Boixadera J, Carrera A, Colomer D, Corbella M, Castro M, Crespo JM, Del Arco A, Erkiaga S, Font L,González I, Juncá J, Lausin A, Manrubia E, Martín Núñez G, Murga MJ, Oliva E, Pérez de Mendiguren B, Pujades MA, Remacha A, Rovira A, Villegas A. Molecular analysis of glucose-6-dehydrogenase deficiency in Spain. Sangre (Barc) 1997, 42: 391-398.
	76. Saad ST, Costa FF. Mild hemolysis in a girl with G6PD Sumare (class I variant) associated with G6PD A-. Blood Cells Mol Dis 2003, 30:238-240.
	77. Pietrapertosa A, Palma A, Campanale D, Delios G, Vitucci A, Tannoia N. Genotype and phenotype correlation in glucose-6-phosphate dehydrogenase deficiency. Haematologica 2001, 86: 30-35.
	78. White JM, Byrne M, Richards R, Buchanan T, Katsoulis E, Weerasingh K. Red cell genetic abnormalities in Peninsular Arabs: sickle haemoglobin, G6PD deficiency, and alpha and beta thalassaemia. J Med Genet 1986, 23: 245-251.
	79. Alfadhli S, Kaaba S, Elshafey A, Salim M, AlAwadi A, Bastaki L. Molecular characterization of glucose-6-phosphate dehydrogenase gene defect in the Kuwaiti population. Arch Pathol Lab Med 2005, 129:1144-1147.
	80. Al-Allawi N, Eissa AA, Jubrael JM, Jamal SA, Hamamy H. Prevalence and molecular characterization of Glucose-6-Phosphate dehydrogenase deficient variants among the Kurdish population of Northern Iraq. BMC Blood Disord 2010, 10: 6.
	81. Rahimi Z, Vaisi-Raygani A, Nagel RL, Muniz A. Molecular characterization of glucose-6-phosphate dehydrogenase deficiency in the Kurdish population of Western Iran. Blood Cells Mol Dis 2006, 37:31-37.
	82. Karimi M, Martinez di Montemuros F, Danielli MG, Farjadian S, Afrasiabi A, Fiorelli G, Cappellini MD. Molecular characterization of glucose-6- phosphate dehydrogenase deficiency in the Fars province of Iran. Hematologica 2003, 88: 346-347.
	83. Oner R, Gümrük F, Acar C, Oner C, Gürgey A, Altay C. Molecular characterization of glucose-6-phosphate dehydrogenase deficiency in Turkey. Haematologica 2000, 85:320-321.
	84. Martinez di Montemuros FM, Dotti C, Tavazzi D, Fiorelli G, Cappellini MD. Molecular heterogeneity of glucose-6-phosphate dehydrogenase (G6PD) Variants in Italy. Hematologica 1997, 82: 440-445.
	85. Sukumar S, Mukherjee MB, Colah RB, Mohanty D. Molecular basis of G6PD deficiency in India. Blood cell Mol Dis 2004, 33:141-145.
	86. Ainoon O, Yu YH, Amir Muhriz AL, Boo NY, Cheong SK, Hamidah NH. Glucose-6-phosphate dehydrogenase [G6PD] variants in Malaysian Malays. Hum Mutat 2003, 21: 101.
	87. Ademowo OG, Falusi AG. Molecular epidemiology and acctivity of erythrocyte G6PD variants in a homogeneous Nigerian population. East African Med J 2002, 79: 42-44.
	88. Tishkoff SA, Varkonyi R, Cahinhinan N, Abbes S, Argyropoulos G, Destro-Bisol G, Drousiotou A, Dangerfield B, Lefranc G, Loiselet J, Piro A,Stoneking M, Tagarelli A, Tagarelli G, Touma EH, Williams SM, Clark AG. Haplotype diversity and linkage disequilibrium at Huma G6PD: Recent origin of alleles that confer malarial resistance. Science 2002, 293:445-462.
	89. Cherif Wafa : Etude moléculaire de trios maladies métaboliques en Tunisie: La maladie de Gaucher, la glycogénose de type Ia et la glycogénose de type III, Mise au point de tests de diagnostic moléculaire simple. PhD Thesis. Faculté des Sciences de Tunis ; 2008.
	90. Barkaoui E, Cherif W, Tebib N, Charfeddine C, Ben Rhouma F, Azzouz H, Ben Chehida A, Monastiri K, Chemli J, Amri F, Ben Turkia H, Abdelmoula MS, Kaabachi N, Abdelhak S, Ben Dridi MF. Mutation spectrum of glycogen storage disease type Ia in Tunisia: Implication for molecular diagnosis. J Inherit Metab Dis 2007, 30: 989
	91. Chevalier-Porst F, Bozon D, Bonardot AM, Bruni N, Mithieux G, Mathieu M, Maire I. Mutation analysis in 24 French patients with glycogen storage disease type 1a. J Med Genet 1996, 33:358-360.
	92. Matern D, Seydewitz HH, Bali D, Lang C, Chen YT. Glycogen storage disease type I: diagnosis and phenotype/genotype correlation. Eur J Pediatr 2002, 161(Suppl 1):10-9.
	93. Stroppiano M, Regis S, DiRocco M, Caroli F, Gandullia P, Gatti R. Mutations in the glucose-6-phosphatase gene of 53 Italian patients with glycogen storage disease type Ia. J Inherit Metab Dis 1999, 22: 43-49.
	94. Rebeh IB, Yoshimi N, Hadj-Kacem H, Yanohco S, Hammami B, Mnif M, Araki M, Ghorbel A, Ayadi H, Masmoudi S, Miyazaki H. Two missense mutations in SLC26A4 gene: a molecular and functional study. Clin Genet 2010, 78: 74-80.
	95. Roux AF, Morlé F, Guetarni D, Colonna P, Sahr K, Forget BG, Delaunay J, Godet J. Molecular basis of Sp alpha I/65 hereditary elliptocytosis in North Africa: insertion of a TTG triplet between codons 147 and 149 in the alpha-spectrin gene from five unrelated families. Blood 1989, 73: 2196-2201.
	96. Sassi R, Hmida S, Kaabi H, Hajjej A, Abid A, Abdelkefi S, Yacoub S, Maamar M, Mojaat N, Ben Hamed L, Bellali H, Dridi A, Jridi A, Midouni B, Boukef MK. Prevalence of C282Y and H63D mutations in the haemochromatosis [HFE] gene in Tunisian population. Ann Genet 2004, 47:325-330.
	97. Brahimi N, Jambou M, Sarzi E, Serre V, Boddaert N, Romano S, de Lonlay P, Slama A, Munnich A, Rötig A, Bonnefont JP, Lebre AS. The first founder DGUOK mutation associated with hepatocerebral mitochondrial DNA depletion syndrome. Mol Genet Metab 2009, 97: 221-226.
	98. Chkioua L, Khedhiri S, Jaidane Z, Ferchichi S, Habib S, Froissart R, Bonnet V, Chaabouni M, Dandana A, Jrad T, Limem H, Maire I, Abdelhedi M, Laradi S. Mucopolysaccharidosis type I: identification of alpha-L-iduronidase mutations in Tunisian families. Arch Pediatr 2007, 14: 1183-1189
	99. Kefi M, Amouri R, Driss A, Ben Hamida C, Ben Hamida M, Kunkel LM, Hentati F. Phenotype and sarcoglycan expression in Tunisian LGMD 2C patients sharing the same del521-T mutation. Neuromuscul Disord 2003, 13: 779-787.
	100. McNally EM, Passos-Bueno MR, Bönnemann CG, Vainzof M, de Sá Moreira E, Lidov HG, Othmane KB, Denton PH, Vance JM, Zatz M, Kunkel LM. Mild and severe muscular dystrophy caused by a single gamma-sarcoglycan mutation. Am J Hum Genet 1996, 59:1040-1047.
	101. Ben Othmane K, Speer MC, Stauffer J, Blel S, Middleton L, Ben Hamida C, Etribi A, Loeb D, Hentati F, Roses AD, et al. Evidence for linkage disequilibrium in chromosome 13-linked Duchenne-like muscular dystrophy (LGMD2C). Am J Hum Genet 1995, 57: 732-734.
	102. Khadilkar SV, Singh RK, Hegde M, Urtizberea A, Love DR, Chong B. Spectrum of mutations in sarcoglycan genes in the Mumbai region of western India: high prevalence of 525del T. Neurol India 2009, 57: 406-410.
	103. Trabelsi M, Kavian N, Daoud F, Commere V, Deburgrave N, Beugnet C, Llense S, Barbot JC, Vasson A, Kaplan JC, Leturcq F, Chelly J. Revised spectrum of mutations in sarcoglycanopathies. Eur J Hum Genet 2008, 16:793-803
	104. Eirís-Puñal J, Pintos-Martínez E, Lasa A, Gallano P, Castro-Gago M. [Muscular dystrophy due to a deficit of gamma-sarcoglycan. A report of three patients with the Delta-521t mutation]. Rev Neurol 2002, 34: 486-489.
	105. Vainzof M, Passos-Bueno MR, Pavanello RC, Marie SK, Oliveira AS, Zatz M. Sarcoglycanopathies are responsible for 68% of severe autosomal recessive limb-girdle muscular dystrophy in the Brazilian population. J Neurol Sci 1999, 164:44-49.
	106. McNally EM, Duggan D, Gorospe JR, Bönnemann CG, Fanin M, Pegoraro E, Lidov HG, Noguchi S, Ozawa E, Finkel RS, Cruse RP, Angelini C, Kunkel LM, Hoffman EP. Mutations that disrupt the carboxyl-terminus of gamma-sarcoglycan cause muscular dystrophy. Hum Mol Genet 1996, 5:1841-1847.
	107. Dieterich K, Zouari R, Harbuz R, Vialard F, Martinez D, Bellayou H, Prisant N, Zoghmar A, Guichaoua MR, Koscinski I, Kharouf M, Noruzinia M, Nadifi S, Sefiani A, Lornage J, Zahi M, Viville S, Sèle B, Jouk PS, Jacob MC, Escalier D, Nikas Y, Hennebicq S, Lunardi J, Ray PF. The Aurora Kinase C c.144delC mutation causes meiosis I arrest in men and is frequent in the North African population. Hum…
	108. Dieterich K, Soto Rifo R, Faure AK, Hennebicq S, Ben Amar B, Zahi M, Perrin J, Martinez D, Sèle B, Jouk PS, Ohlmann T, Rousseaux S, Lunardi J,Ray PF. Homozygous mutation of AURKC yields large-headed polyploid spermatozoa and causes male infertility. Nat Genet 2007, 39: 661 -665.
	109. Bouchlaka C, Maktouf C, Mahjoub B, Ayadi A, Sfar MT, Sioud M, Gueddich N, Belhadjali Z, Rebaï A, Abdelhak S, Dellagi K. Genetic heterogeneity of megaloblastic anaemia type 1 in Tunisian patients. J Hum Genet 2007, 52: 262-270.
	110. Al-Alami JR, Tanner SM, Tayeh MK, de la Chapelle A, El-Shanti H. Homozygous AMN mutation in hereditary selective intestinal malabsorption of vitamin B12 in Jordan. Saudi Med J 2005, 26: 1061-1064.
	111. Tanner SM, Li Z, Bisson R, Acar C, Oner C, Oner R, Cetin M, Abdelaal MA, Ismail EA, Lissens W, Krahe R, Broch H, Gräsbeck R, de la Chapelle A. Genetically heterogeneous selective intestinal malabsorption of vitamin B12: founder effects, consanguinity, and high clinical awareness explain aggregations in Scandinavia and the Middle East. Hum Mutat 2004, 23: 327 - 233.
	112. Vanier MT, Ferlinz K, Rousson R, Duthel S, Louisot P, Sandhoff K, Suzuki K. Deletion of arginine 608 in acid sphingomyelinase is the prevalent mutation among Niemann-Pick disease type B patients from northern Africa. Hum Genet 1993, 92: 325-330.
	113. Simonaro CM, Desnick RJ, McGovern MM, Wasserstein MP, Schuchman EH. The demographics and distribution of type B Niemann-Pick disease: novel mutations lead to new genotype/phenotype correlations. Am J Hum Genet 2002, 71: 1413-1419.
	114. Warren L, Gibson R, Ishihara L, Elango R, Xue Z, Akkari A, Ragone L, Pahwa R, Jankovic J, Nance M, Freeman A, Watts RL, Hentati F. A founding LRRK2 haplotype shared by Tunisian, US, European and Middle Eastern families with Parkinson's disease. Parkinsonism Relat Disord 2008, 14: 77-80.
	115. Bercovich D, Elimelech A, Yardeni T, Korem S, Zlotogora J, Gal N, Goldstein N, Vilensky B, Segev R, Avraham S, Loewenthal R, Schwartz G, Anikster Y. A mutation analysis of the phenylalanine hydroxylase PAH gene in the Israeli population. Ann Hum Genet 2008, 72: 305-309.
	116. Weinstein M, Eisensmith RC, Abadie V, Avigad S, Lyonnet S, Schwartz G, Munnich A, Woo SL, Shiloh Y. A missense mutation, S349P, completely inactivates phenylalanine hydroxylase in north African Jews with phenylketonuria. Hum Genet 1993, 90: 645-649.
	117. Lyonnet S, Caillaud C, Rey F, Berthelon M, Frézal J, Rey J, Munnich A. Molecular genetics of phenylketonuria in Mediterranean countries: A mutation associated with partial phenylalanine hydroxylase deficiency. Am J Hum Genet 1989, 44: 511-517.
	118. Chemli J, Abdennabi H, Zorgati M, Abdelhak S, Nabli N, Abroug S, Sfar MT, Ben Dhia N, Amri F, Harbi A. Primary hyperoxaluria in children in central Tunisia. Tunis Med 2007, 85: 513-518.
	119. Rinat C, Wanders RJ, Drukker A, Halle D, Frishberg Y. Primary hyperoxaluria type I: a model for multiple mutations in a monogenic disease within a distinct ethnic group. J Am Soc Nephrol 1999, 10: 2352-2358.
	120. Coulter-Mackie MB. Preliminary Evidence for Ethnic Differences in Primary hyperoxaluria Type 1 Genotype. Am J Nephrol 2005, 25: 264 -268.
	121. Almaani N, Liu L, Dopping-Hepenstal PJ, Lai-Cheong JE, Wong A, Nanda A, Moss C, Martinéz AE, Mellerio JE, McGrath JA. Identical Glycine Substitution Mutations in Type VII Collagen May Underlie Both Dominant and Recessive Forms of Dystrophic Epidermolysis Bullosa. Acta Derm Venereol 2011, 91: 262-266.
	122. Ouragini H, Cherif F, Brick SA, Nouira S, Floriddia G, Pascucci M, Kefi R, Daoud W, Mahdhaoui N, Kassar S, Mrad R, Kamoun MR, Ben Osman-Dhahri A, Denguezli M, Monastiri K, Seboui H, Mokni M, Boubaker S, Castiglia D, Abdelhak S. Mutational survey of recessive dystrophic epidermolysis bullosa in Tunisian families unveils a spectrum of private, ethnic specific and world wide recurrent mutations…
	123. Gardella R, Belletti L, Zoppi N, Marini D, Barlati S, Colombi M. Identification of two splicing mutations in the collagen type VII gene (COL7A1) of a patient affected by the localisata variant of recessive dystrophic epidermolysis bullosa. Am J Hum Genet 1996, 59: 292-300.
	124. Gardella R, Castiglia D, Posteraro P, Bernardini S, Zoppi N, Paradisi M, Tadini G, Barlati S, McGrath JA, Zambruno G, Colombi M. Genotype-phenotype correlation in Italian patients with dystrophic epidermolysis bullosa. J Invest Dermatol 2002, 119: 1456-1462.
	125. Drera B, Castiglia D, Zoppi N, Gardella R, Tadini G, Floriddia G, De Luca N, Pedicelli C, Barlati S, Zambruno G, Colombi M. Dystrophic epidermolysis bullosa pruriginosa in Italy: clinical and molecular characterization. Clin Genet 2006, 70: 339-347.
	126. Csikós M, Szocs HI, Lászik A, Mecklenbeck S, Horváth A, Kárpáti S, Bruckner-Tuderman L. High frequency of the 425A-->G splice-site mutation and novel mutations of the COL7A1 gene in central Europe: significance for future mutation detection strategies in dystrophic epidermolysis bullosa. Br J Dermatol 2005, 152: 879-886.
	127. Whittock NV, Ashton GH, Mohammedi R, Mellerio JE, Mathew CG, Abbs SJ, Eady RA, McGrath JA. Comparative mutation detection screening of the type VII collagen gene (COL7A1) using the protein truncation test, fluorescent chemical cleavage of mismatch, and conformation sensitive gel electrophoresis. J Invest Dermatol 1999, 113: 673-686.
	128. Varki R, Sadowski S, Uitto J, Pfendner E. Epidermolysis bullosa. II. Type VII collagen mutations and phenotype-genotype correlations in the dystrophic subtypes. J Med Genet 2007, 44: 181-192.
	129. Kern JS, Kohlhase J, Bruckner-Tuderman L, Has C. Expanding the COL7A1 mutation database: novel and recurrent mutations and unusual genotype-phenotype constellations in 41 patients with dystrophic epidermolysis bullosa. J Invest Dermatol 2006, 126: 1006-1012.
	130. Kern JS, Grüninger G, Imsak R, Müller ML, Schumann H, Kiritsi D, Emmert S, Borozdin W, Kohlhase J, Bruckner-Tuderman L, Has C. Forty-two novel COL7A1 mutations and the role of a frequent single nucleotide polymorphism in the MMP1 promoter in modulation of disease severity in a large European dystrophic epidermolysis bullosa cohort. Br J Dermatol 2009, 161: 1089-1097.
	131. Ouragini Houyème : Etude moléculaire des épidermolyses bulleuses héréditaires dystrophyques en Tunisie. PhD Thesis. Faculté des Sciences de Tunis, 2009
	132. Frikha M, Fakhfakh F, Mseddi S, Gargouri J, Ghali L, Labiadh Z, Harrabi M, Souissi T, Ayadi H. Etude de l'haplotype ?S de l'hémoglobine dans la région de Kebili (Sud tunisien). Transfus Clin Biol 1998, 5: 166-172.
	133. Abbes S, Fattoum S, Vidaud M, Goossens M, Rosa J. Sickle cell anemia in the Tunisian population: haplotyping and HB F expression. Hemoglobin 1991, 15: 1-9.
	134. Kulozik AE, Wainscoat JS, Serjeant GR, Kar BC, Al-Awamy B, Essan GJ, Falusi AG, Haque SK, Hilali AM, Kate S, et al. Geographical survey of ?S globin gene haplotypes: evidence for an independent Asian origin of the sickle cell mutation. Am J Hum Genet 1986, 39: 239-244.
	135. Mears JG, Beljord C, Benabadji M. The sickle gene polymorphism in North Africa. Blood 1981, 58: 599-601.
	136. Yakobson E, Eisenberg S, Isacson R, Halle D, Levy-Lahad E, Catane R, Safro M, Sobolev V, Huot T, Peters G, Ruiz A, Malvehy J, Puig S, Chompret A, Avril MF, Shafir R, Peretz H, Bressac-de Paillerets B. A single Mediterranean, possibly Jewish, origin for the Val59Gly CDKN2A mutation in four melanoma-prone families. Eur J Hum Genet 2003, 11:288-296.
	137. Tullio-Pelet A, Salomon R, Hadj-Rabia S, Mugnier C, de Laet MH, Chaouachi B, Bakiri F, Brottier P, Cattolico L, Penet C, Bégeot M, Naville D,Nicolino M, Chaussain JL, Weissenbach J, Munnich A, Lyonnet S. Mutant WD-repeat protein in triple-A syndrome. Nat Genet 2000, 263: 332-335.
	138. Moulard B, Genton P, Grid D, Jeanpierre M, Ouazzani R, Mrabet A, Morris M, LeGuern E, Dravet C, Mauguière F, Utermann B, Baldy-Moulinier M,Belaidi H, Bertran F, Biraben A, Ali Chérif A, Chkili T, Crespel A, Darcel F, Dulac O, Geny C, Humbert-Claude V, Kassiotis P, Buresi C, Malafosse A. Haplotype study of West European and North African Unverricht-Lundborg chromosomes: evidence for a few fou…
	139. Satokata I, Tanaka K, Miura N, Narita M, Mimaki T, Satoh Y, Kondo S, Okada Y. Three nonsense mutations responsible for group A xeroderma pigmentosum. Mutat Res 1992, 273: 193-202.
	140. Messaoud O, Ben Rekaya M, Cherif W, Talmoudi F, Boussen H, Mokhtar I, Boubaker S, Amouri A, Abdelhak S, Zghal M. Genetic homogeneity of mutational spectrum of group-A xeroderma pigmentosum in Tunisian patients. Int J Dermatol 2010, 49: 544-548.
	141. Messaoud O, Ben Rekaya M, Ouragini H, Benfadhel S, Azaiez H, Kefi R, Gouider-Khouja N, Mokhtar I, Amouri A, Boubaker MS, Zghal M, Abdelhak S. Severe phenotypes in two Tunisian families with novel XPA mutations: evidence for a correlation between mutation location and disease severity. Arch Dermatol Res 2012, 304:171-176.
	142. Soufir N, Ged C, Bourillon A, Austerlitz F, Chemin C, Stary A, Armier J, Pham D, Khadir K, Roume J, Hadj-Rabia S, Bouadjar B, Taieb A, de Verneuil H, Benchiki H, Grandchamp B, Sarasin A. A prevalent mutation with founder effect in xeroderma pigmentosum group C from North Africa. J Invest Dermatol 2010, 130: 1537-1542.
	143. Ben Rekaya M, Messaoud O, Talmoudi F, Nouira S, Ouragini H, Amouri A, Boussen H, Boubaker S, Mokni M, Mokthar I, Abdelhak S, Zghal M. High frequency of the V548A fs X572 XPC mutation in Tunisia: implication for molecular diagnosis. J Hum Genet 2009, 54: 426-429.
	144. Soufir N, Sarasin A, Bourillon A, Stary, Khadir K, Grandchamp B, Benchikhi H. A frequent XPC mutation in xeroderma pigmentosum patients from North Africa [abstract]. Eur J Hum Genet 2007, 15(Suppl 1): 173.
	145. Khan SG, Oh KS, Shahlavi T, Ueda T, Busch DB, Inui H, Emmert S, Imoto K, Muniz-Medina V, Baker CC, DiGiovanna JJ, Schmidt D, Khadavi A, Metin A, Gozukara E, Slor H, Sarasin A, Kraemer KH. Reduced XPC DNA repair gene mRNA levels in clinically normal parents of xeroderma pigmentosum patients. Carcinogenesis 2006, 27: 84-94.
