# Supplementary material for: Founder mutations in Tunisia: implications for diagnosis in North Africa and Middle East
Source: Orphanet J Rare Dis. 2012 Aug 21;7:52. doi: 10.1186/1750-1172-7-52 (PMC3495028; doi:10.1186/1750-1172-7-52)
Supplement: Additional file 3 — List of diseases with both Tunisian specific and shared founder mutations. Diseases with both Tunisian and shared mutations are available in a comprehensive table. [file 1750-1172-7-52-S3.xlsx]

## Sheet: Feuil1
	Table 3: List of diseases with both Tunisian specific and shared founder mutations
	Disease [reference]	OMIM	Gene	Nucelotide change	Amino acid change	Tunisian specific mutation/shared mutation	Prevalence of mutation among affected	Ethnic groups or regional distribution
1	11- β hydroxylase deficiency [1-3]	202010	CYP11B1	c.1136G>T *	p.G379V *	Tunisian specific	73.3 %	5 different regions of Tunisia
				c.1066C>T *	Q356X *	Shared : Tunisian, Dominican, African-American	26.6 % among Tunisian	N.A
2	Cystic fibrosis [4-16]	219700	CFTR	2766del8 *	p.L878FfsX15 *	Tunisian specific	1.85 %	N.A
				c.1521_1523del *	p.F508del *	Shared : Tunisian, Algeria, United Arab Emirates, Saudi Arabian, Syrian, Israeli Arabs, Lebanese, Turkish, European	50.74 %	N.A
				c.1624G>T *	p.G542X *	Shared: Tunisian, Mediterranean, Balearic Islands, Turkish, Algerian, Iran, Arabs	7.96 %	N.A
				c.3486G>A *	p.W1282X *	Shared: Tunisian, Israeli, Mediterranean, North African, Arab, Lebanese, Turkish	6.66 %	N.A
				c.3090C>G *	N1303K *	Shared: Tunisian, Western and Mediterranean, Northern African, Iranian, Arab, Lebanese, Saudi Arabian	5.92 %	N.A
				711 +1G>T *	Aberrant splicing	Shared : Tunisian, North African, Algerian, Turkish	4.25 %	N.A
3	Glycogen storage disease type III [17-26]	232400	AGL	c.3258G>C *	p.G1087R *	Tunisian specific	2 unrelated patients	Nabeul
				c.3216_3217delGA*	p.Glu1072AspfsX36 *	Shared: Tunisian, Unknown	9 Tunisian families/19 unrelated Tunisians; 1 Libyan family, 1 Egyptian family, 1 Canadian family	Kalaa Kbira (Sousse)
				C2590T *	R864X *	Shared: Tunisian, Caucasian	2 unrelated Tunisian families	Béja
				c.3908G>A *	p.W1327X *	Shared: Tunisian, Egyptian, Libyan, Caucasian, Turkish	2 Tunisian families and 2 Algerian families ; 3 unrelated Tunisian patients	Mahdia
4	Hereditary breast and ovarian cancer [27-34]	114480	BRCA1	c.211dupA *	p.R71KfsX10 *	Tunisian specific	2 unrelated Tunisian families	N.A
				c.798_799delTT	p.V266fs	Shared : Non-Jewish from North Africa: Algerian, Tunisian	8 Tunisian families and 2 Algerian families (18 % in )	Middle Coast of Tunisia
				c.798_799delTT *	p.V266fs *	Shared: Tunisia, Northeastern France, Sicily, Sardinia, Spain	2 French families, 2 Italinian families, 3 families from Sardinia	N.A
				c.5266dupC *	p.Q1756PfsX74*	Shared : Tunisian, Ashkenazi and Non Ashkenazi Jews, Arab, Berber, Western populations	3 Tunisian patients	N.A
			BRCA2	c.1310_1313delAAGA *	p.K437IfsX22 *	Shared : Tunisian, Algerian	4 Tunisian patients / 47 patients	N.A
5	Leber congenital amaurosis [35-37]	204000	GUCY2D	c.620delC *		Tunisian specific	2 unrelated Tunisian families (1 Moslem, 1 Jewish)	Tunisia (Jews and Moslem Tunisian)
				c.306delC *	p.E103SfsX26 *	Shared : Tunisian, Moroccan, North African	N.A	N.A
				1767T>C (*)	p.F589S *	Shared : North African, Algerian, Arab	N.A	N.A
6	Leukocyte adhesion deficiency [38-41]	116920	ITGB2	1497delG	4 families	Tunisian specific	N.A	N.A
				119del10 *	15 patients from 10 families	Shared: Tunisian, not specified	15 Tunisian patients / 17 Tunisian patients	N.A
7	Mal de Meleda [42-46]	248300	SLURP-1	p.296G>A	p.C99Y	Tunisian specific	3 unrelated Tunisian families / 19 unrelated Tunisian families	Sfax, Bizerte (Menzel Bourguiba [Charfeddine C, personal communication]), Jendouba
							0.3
				c.229T>C	p.C77R	Tunisian specific	3 unrelated Tunisian families / 8 unrelated Tunisian families	Nabeul, Tunis
				c.82delT	p.C28Afs32X	Shared : Tunisian, Algerian, Croatian, Scottish	5 unrelated Tunisian families / 9 unrelated Tunisian families ; 1 Algerian family; 1 Croatian family; 1 Scottish	Tunis
							0.45
				c.82delT*	p.C28Afs32X*	Shared :Tunisian, Croatian, Kurdish, Scottish, Algerian	1 Kurdish family	N.A
8	Mucopolysaccharidosis Type IIIA [47-50]	252900	SGSH	g.75802301_75809393del*	p. ?	Tunisian specific	2 unrelated Tunisian family	Kairouan
				c.1093C>T*	p.Gln365X*	Shared : Tunisian, Italian	1 Tunisian family; 1 Italian family	Mahdia
				c.1129C>T*	p.Arg377Cys*	Shared : Tunisian, Italian, Chinese	1 Tunisian family; 1 Italian family	Bizerte
	Table legend:
	N.A: Not available
	*: Founder effect suggested and not proved by haplotype analysis
	Terms between parentheses designate the village/isolate of the corresponding governorate or a specific ethnic group in which the founder mutation was identified.
	References:
	1. Kharrat M, Trabelsi S, Chaabouni M, Maazoul F, Kraoua L, Ben Jemaa L, Gandoura N, Barsaoui S, Morel Y, M'rad R, Chaabouni H.. Only two mutations detected in 15 Tunisian patients with 11beta-hydroxylase deficiency: the p.Q356X and the novel p.G379V. Clin Genet 2010, 78: 398-4011.
	2. Curnow KM, Slutsker L, Vitek J, Cole T, Speiser PW, New MI, White PC, Pascoe L.Mutations in the CYP11B1 gene causing congenital adrenal hyperplasia and hypertension cluster in exons 6, 7, and 8. Proc Natl Acad Sci U S A 1993, 90: 4552-4556.
	3. Zhu YS, Cordero JJ, Can S, Cai LQ, You X, Herrera C, DeFillo-Ricart M, Shackleton C, Imperato-McGinley J. Mutations in CYP11B1 Gene: Phenotype–Genotype Correlations. Am J Med Genet A 2003, 122A: 193–200.
	4. Messaoud T, Bel Haj Fredj S, Bibi A, Elion J, Férec C, Fattoum S. Molecular epidemiology of cystic fibrosis in Tunisia. Ann Biol Clin (Paris) 2005, 63: 627-630.
	5. Alibakhshi R, Kianishirazi R, Cassiman JJ, Zamani M, Cuppens H. Analysis of the CFTR gene in Iranian cystic fibrosis patients: Identification of eight novel mutations. J Cyst Fibros 2008, 7: 102-109.
	6. Estivill X, Bancells C, Ramos C and the Biomed CF Mutation Analysis Consortium. Geographic Distribution and Regional Origin of 272 Cystic Fibrosis Mutations in European Populations. Hum Mutat 1997, 10: 135-154.
	7. Desgeorges M, Mégarbané A, Guittard C, Carles S, Loiselet J, Demaille J, Claustres M. Cystic fibrosis in Lebanon: distribution of CFTR mutations among Arab communities. Hum Genet 1997: 100: 279–283.
	8. el-Harith EA, Dörk T, Stuhrmann M, Abu-Srair H, al-Shahri A, Keller KM, Lentze MJ, Schmidtke J. Novel and characteristic CFTR mutations in Saudi Arab children with severe cystic fibrosis. J Med Genet 1997, 34: 996-999.
	9. Saleheen D, Frossard PM. The cradle of the deltaF508 mutation. J Ayub Med Coll Abbottabad 2008, 20: 157-160.
	10. Lakeman P, Gille JJ, Dankert-Roelse JE, Heijerman HG, Munck A, Iron A, Grasemann H, Schuster A, Cornel MC, Ten Kate LP. CFTR mutations in Turkish and North African cystic fibrosis patients in Europe: implications for screening. Genet Test 2008, 12: 25-35.
	11. Dawson KP, Frossard PM, Al-Awar B. Disease severity associated with cystic fibrosis mutations deltaF508 and S549R(T-->G). East Mediterr Health J 2001, 7: 975-980.
	12. Wahab AA, Janahi IA, Hebi S, al-Hamed M, Kambouris M. Cystic fibrosis in a child from Syria. Ann Trop Paediatr 2002, 22: 53-55.
	13. Banjar H, Kambouris M, Meyer BF, al-Mehaidib A, Mogarri I. Geographic distribution of cystic fibrosis transmembrane regulator gene mutations in Saudi Arabia. Ann Trop Paediatr 1999, 19: 69-73.
	14. Chiba-Falek O, Nissim-Rafinia M, Argaman Z, Genem A, Moran I, Kerem E, Kerem B. Screening of CFTR mutations in an isolated population: identification of carriers and patients. Eur J Hum Genet 1998, 6: 181-184.
	15. Yilmaz E, Erdem H, Ozgüç M, Coşkun T, Ozçelik U, Göçmen A, Ozalp I. Study of 12 mutations in Turkish cystic fibrosis patients. Hum Hered 1995, 45: 175-177.
	16. Lucotte G, Barré E, Berriche S. Frequency of the cystic fibrosis mutation delta F508 in Algeria. Hum Genet 1991, 87: 759.
	17. Cherif Wafa : Etude moléculaire de trios maladies métaboliques en Tunisie: La maladie de Gaucher, la glycogénose de type Ia et la glycogénose de type III, Mise au point de tests de diagnostic moléculaire simple. PhD Thesis. Faculté des Sciences de Tunis ; 2008.
	18. Lucchiari S, Donati MA, Melis D, Filocamo M, Parini R, Bresolin N, Comi GP Mutational analysis of the AGL gene: five novel mutations in GSD III patients. Hum Mutat 2003, 22: 337.
	19. Lucchiari S, Donati MA, Parini R, Melis D, Gatti R, Bresolin N, Scarlato G, Comi GP. Molecular characterisation of GSD III subjects and identification of six novel mutations in AGL. Hum Mutat 2002, 20: 480.
	20. Endo Y, Fateen E, Aoyama Y, Horinishi A, Ebara T, Murase T, Shin YS, Okubo M. Molecular characterization of Egyptian patients with glycogen storage disease type IIIa. J Hum Genet 2005, 50: 538-542.
	21. Endo Y, Horinishi A, Vorgerd M, Aoyama Y, Ebara T, Murase T, Odawara M, Podskarbi T, Shin YS, Okubo M. Molecular analysis of the AGL gene: heterogeneity of mutations in patients with glycogen storage disease type III from Germany, Canada, Afghanistan, Iran, and Turkey. J Hum Genet 2006, 51: 958-963.
	22. Mili A, Ben Charfeddine I, Amara A, Mamaï O, Adala L, Ben Lazreg T, Bouguila J, Saad A, Limem K, Gribaa M. A c.3216_3217delGA mutation in AGL gene in Tunisian patients with a glycogen storage disease type III: evidence of a founder effect. Clin Genet 2011, doi: 10.1111/j.1399-0004.2011.01806.x.
	23. Mili A, Ben Charfeddine I, Mamaï O, Abdelhak S, Adala L, Amara A, Pagliarani S, Lucchiarri S, Ayadi A, Tebib N, Harbi A, Bouguila J, H'mida D, Saad A, Limem K, Comi GP, Gribaa M. Molecular and biochemical characterization of Tunisian patients with glycogen storage disease type III. J Hum Genet 2011, doi: 10.1038/jhg.2011.122.
	24. Shaiu WL, Kishnani PS, Shen J, Liu HM, Chen YT. Genotype-phenotype correlation in two frequent mutations and mutation update in type III glycogen storage disease. Mol Genet Metab 2000, 69:16–23 .
	25. Shen J, Bao Y, Liu HM, Lee P, Leonard JV, Chen YT. Mutations in exon 3 of the glycogen debranching enzyme gene are associated with glycogen storage disease type III that is differentially expressed in liver and muscle. J Clin Invest 1996, 98:352-357.
	26. Goldstein JL, Austin SL, Boyette K, Kanaly A, Veerapandiyan A, Rehder C, Kishnani PS, Bali DS. Molecular analysis of the AGL gene: identification of 25 novel mutations and evidence ofgenetic heterogeneity in patients with Glycogen Storage Disease Type III. Genet Med 2010, 12:424-430.
	27. Troudi W, Uhrhammer N, Romdhane KB, Sibille C, Amor MB, Khodjet El Khil H, Jalabert T, Mahfoudh W, Chouchane L, Ayed FB, Bignon YJ, Elgaaied AB. Complete mutation screening and haplotype characterization of BRCA1 gene in Tunisian patients with familial breast cancer. Cancer Biomark 2008, 4: 11-18.
	28. Uhrhammer N, Abdelouahab A, Lafarge L, Feillel V, Ben Dib A, Bignon YJ. BRCA1 mutations in Algerian breast cancer patients: high frequency in young, sporadic cases. Int J Med Sci 2008, 5: 197-202.
	29. Fourati A, Louchez MM, Fournier J, Gamoudi A, Rahal K, El May, Peyrat JPP. Specific BRCA1 and BRCA2 gene mutations in the Tunisian population [abstract]. In Proceedings of the third PAN Arab Human Genetic Conference: 13-14 March 2010; Dubai-United Arab Emirates.
	30. Cherbal F, Bakour R, Adane S, Boualga K, Benais-Pont G, Maillet P. BRCA1 and BRCA2 germline mutations screening in Algerian breast/ovarian cancer families. Dis Markers 2010, 28: 377-384.
	31. Mahfoudh W, Bouaouina N, Ahmed SB, Gabbouj S, Shan J, Mathew R, Uhrhammer N, Bignon YJ, Troudi W, Elgaaied AB, Hassen E, Chouchane L. Hereditary breast cancer in Middle Eastern and North African (MENA) populations: identification of novel, recurrent and founder BRCA1 mutations in the Tunisian population. Mol Biol Rep 2012, 39: 1037-1046,
	32. Muller D, Bonaiti-Pellié C, Abecassis J, Stoppa-Lyonnet D, Fricker JP, BRCA1 testing in breast and/or ovarian cancer families from northeastern France identiﬁes two common mutations with a founder effect. Fam Cancer 2004, 3: 15–20.
	33. Russo A, Calo V, Agnese V, Bruno L, Corsale S, Augello C, Gargano G, Barbera F, Cascio S, Intrivici C, Rinaldi G, Gulotta G, Macaluso M, Surmacz E, Giordano A, Gebbia N, Bazan V. BRCA1 genetic testing in 106 breast and ovarian cancer families from Southern Italy (Sicily): a mutation analyses. Breast Cancer Res Treat 2007, 105:267–276.
	34. Palomba G, Loi A, Uras A, Fancello P, Piras G, Gabbas A, Cossu A, Budroni M, Contu A, Tanda F, Farris A, Orru S, Floris C, Pisano M, Lovicu M, Santona MC, Landriscina G, Crisponi L, Palmieri G, Monne M. A role of BRCA1 and BRCA2 germline mutations in breast cancer susceptibility within Sardinian population. BMC Cancer 2009, 9:245
	35. Hanein S, Perrault I, Gerber S, Delphin N, Benezra D, Shalev S, Carmi R, Feingold J, Dufier JL, Munnich A, Kaplan J, Rozet JM, Jeanpierre M. Population history and infrequent mutations: how old is a rare mutation? GUCY2D as a worked example. Eur J Hum Genet 2008, 16: 115-123.
	36. Perrault I, Rozet JM, Calvas P, Gerber S, Camuzat A, Dollfus H, Châtelin S, Souied E, Ghazi I, Leowski C, Bonnemaison M, Le Paslier D, Frézal J, Dufier JL, Pittler S, Munnich A, Kaplan J. Retinal-specific guanylate cyclase gene mutations in Leber's congenital amaurosis. Nature Genet 1996, 14: 461-464.
	37. Perrault I, Rozet JM, Gerber S, Ghazi I, Ducroq D, Souied E, Leowski C, Bonnemaison M, Dufier JL, Munnich A, Kaplan J. Spectrum of retGC1 mutations in Leber's congenital amaurosis. Eur J Hum Genet 2000, 8: 578-582.
	38. Ben Mustapha I, Kammoun A, Mellouli F et al. A strong founder effect for a 10-bp deletion in the CD18 gene in North African leukocyte adhesion deficiency type 1 patients [abstracr]. Clin Exp Immunol 2008, 154(Suppl 1): 105.
	39. Fathallah DM, Jamal T, Barbouche MR, Bejaoui M, Hariz MB, Dellagi K. Two Novel Frame Shift, recurrent and De Novo Mutations in the ITGB2 CD18 Gene Causing Leukocyte Adhesion Deficiency in a Highly Inbred North African Population. J Biomed Biotechnol 2001, 13: 114-121.
	40. López Rodríguez C, Nueda A, Grospierre B, Sánchez-Madrid F, Fischer A, Springer TA, Corbí AL. Characterization of two new CD18 alleles causing severe leukocyte adhesion deficiency. Eur J Immunol 1993, 23: 2792 - 2798.
	41. Back AL, Kwok WW, Hickstein DD. Identification of two molecular defects in a child with leukocyte adherence deficiency. J Biol Chem 1992, 267: 5482-5487.
	42. Charfeddine Cherine : Etude moléculaire de trois formes de trouble héréditaires de la kératinisation en Tunisie : Le mal de Meleda, le syndrome de Richner Hanhart et la maladie de Darier. PhD Thesis. Faculté des Sciences de Tunis ; 2006.
	43. Marrakchi S, Audebert S, Bouadjar B, Has C, Lefèvre C, Munro C, Cure S, Jobard F, Morlot S, Hohl D, Prud'homme JF, Zahaf A, Turki H, Fischer J. Novel mutations in the gene encoding secreted lymphocyte antigen-6/urokinase-type plasminogen activator receptor-related protein-1 (SLURP-1) and description of five ancestral haplotypes in patients with Mal de Meleda. J Invest Dermatol 2003, 120: 351-…
	44. Charfeddine C, Mokni M, Ben Mousli R, Elkares R, Bouchlaka C, Boubaker S, Ghedamsi S, Baccouche D, Ben Osman A, Dellagi K, Abdelhak S. A novel missense mutation in the gene encoding SLURP-1 in patients with Mal de Meleda from northern Tunisia. Br J Dermatol 2003, 149: 1108–1115.
	45. Fischer J, Bouadjar B, Heilig R, Huber M, Lefèvre C, Jobard F, Macari F, Bakija-Konsuo A, Ait-Belkacem F, Weissenbach J, Lathrop M, Hohl D,Prud'homme JF. Mutations in the gene encoding SLURP-1 in Mal de Meleda. Hum Mol Genet 2001, 10: 875-880.
	46. Ward KM, Yerebakan O, Yilmaz E, Celebi JT. Identification of recurrent mutations in the ARS (component B) gene encoding SLURP-1 in two families with Mal de Meleda. J Invest Dermatol 2003, 120: 96–98.
	47. Ouesleti S, Brunel V, Ben Turkia H, Dranguet H, Miled A, Miladi N, Ben Dridi MF, Lavoinne A, Saugier-Veber P, Bekri S. Molecular characterization of MPS IIIA, MPS IIIB and MPS IIIC in Tunisian patients. Clin Chim Acta 2011, 412:2326-2331.
	48. Di Natale P, Balzano N, Esposito S, Villani GR. Identification of molecular defects in Italian Sanfilippo A patients including 13 novel mutations. Hum Mutat. 1998, 11:313-320.
	49. Zhang WM, Shi HP, Meng Y, Li BT, Qiu ZQ, Liu JT. [Postnatal and prenatal diagnosis of mucopolysaccharidosis type III (Sanfilippo syndrome)]. Zhonghua Er Ke Za Zhi 2008, 46:407-410.
	50. Esposito S, Balzano N, Daniele A, Villani GR, Perkins K, Weber B, Hopwood JJ, Di Natale P. Heparan N-sulfatase gene: two novel mutations and transient expression of 15 defects. Biochim Biophys Acta 2000, 1501:1-11.
